# Supplementary material for: Molecular linkage between post-traumatic stress disorder and cognitive impairment: a targeted proteomics study of World Trade Center responders
Source: Transl Psychiatry. 2020 Aug 4;10:269. doi: 10.1038/s41398-020-00958-4 (PMC7403297; doi:10.1038/s41398-020-00958-4)
Supplement: Supplementary file 4 — Supplementary Table 1 [file 41398_2020_958_MOESM4_ESM.xlsx]

## Sheet: Sheet 1
Group	IFNL1_NeuroExp	EIF4B_NeuroExp	CRADD_NeuroExp	TDGF1_NeuroExp	ECE1_NeuroExp	CETN2_NeuroExp	CDH15_NeuroExp	SMOC1_NeuroExp	FOLR2_NeuroExp	KLB_NeuroExp	CDH17_NeuroExp	GPNMB_NeuroExp	BST2_NeuroExp	PTPN1_NeuroExp	SRP14_NeuroExp	ATP6V1F_NeuroExp	RBKS_NeuroExp	FKBP7_NeuroExp	ANXA10_NeuroExp	GSTP1_NeuroExp	KIR2DL3_NeuroExp	RPS6KB1_NeuroExp	EREG_NeuroExp	CD302_NeuroExp	IMPA1_NeuroExp	CRIP2_NeuroExp	SCGB1A1_NeuroExp	CTF1_NeuroExp	FHIT_NeuroExp	CLSTN1_NeuroExp	HSP90B1_NeuroExp	LEPR_NeuroExp	CD33_NeuroExp	ADAM15_NeuroExp	NDRG1_NeuroExp	CEACAM3_NeuroExp	GBP2_NeuroExp	FGFR2_NeuroExp	NXPH1_NeuroExp	NAA10_NeuroExp	IL15_NeuroExp	DSG3_NeuroExp	SFRP1_NeuroExp	IFI30_NeuroExp	FCAR_NeuroExp	PRTFDC1_NeuroExp	PLA2G10_NeuroExp	IKZF2_NeuroExp	UBE2F_NeuroExp
Control	1.30705	2.17408	1.96598	1.73282	1.07114	1.25117	2.00409	1.89135	2.01136	1.63515	2.14699	2.25484	1.95877	1.9509	1.48112	1.0841	2.21642	1.10011	1.48371	1.04174	1.22652	1.42551	1.25046	1.84292	0.858633	1.70004	1.78613	1.15045	0.852356	1.31633	0.785104	2.13105	1.56423	2.43849	1.41888	1.20738	0.983801	1.90129	1.42712	1.47063	1.49209	2.19367	2.07473	1.19385	1.51736	1.4133	1.88849	0.718235	1.16473
Control	1.49086	2.29292	2.08607	0.890135	1.1278	1.38681	2.23721	1.95184	2.00955	1.68883	1.9579	2.24507	1.96879	2.11589	1.61964	1.05814	2.31253	1.01678	1.85218	0.94021	1.31542	1.52702	1.04898	1.68795	1.00985	1.74128	1.87683	1.01539	0.952788	1.27057	0.815636	2.13896	1.96909	2.41506	1.40135	1.11342	0.902787	1.89061	1.39817	1.72374	1.38829	2.15172	2.07721	1.22294	1.41546	1.74584	1.98917	0.550883	1.1143
Control	1.28041	2.2775	2.0764	0.820991	1.03927	1.08606	2.17001	1.96334	2.03522	1.58608	1.82953	2.23151	1.92168	1.71858	1.5372	1.12786	2.39652	1.02236	1.90938	1.0006	1.2791	1.41001	1.17009	1.80226	0.777334	1.64944	1.76131	1.38741	1.11335	1.37356	0.804836	2.16941	1.88092	2.41098	1.44412	1.02849	0.80564	1.9273	1.33927	1.46488	1.37702	2.21615	2.12729	1.2192	1.49704	1.28333	1.99161	0.885713	1.11848
Control	1.24235	2.23625	2.02663	0.803063	0.886586	1.06293	2.21291	1.95543	2.00057	1.47428	2.03456	2.25402	1.84775	1.74962	1.59649	1.055	2.41438	1.01438	1.55742	1.16851	1.31608	1.3771	0.87888	1.71317	0.664673	1.62882	1.68385	0.939844	1.19043	1.26023	0.633836	2.10149	1.50394	2.38898	1.37874	1.12035	0.788052	1.9095	1.30159	1.18911	1.33852	2.23004	2.13027	1.19274	1.60266	1.00107	1.7764	0.59524	1.15772
Control	1.19934	2.12338	1.86253	0.806191	0.948577	0.987745	1.96912	1.84239	1.94652	1.52327	1.9456	2.20557	1.76322	1.57418	1.33825	0.926781	2.28783	0.881756	1.14891	0.856629	1.23747	1.22772	0.961398	1.80769	0.575723	1.61781	1.72037	1.24749	0.669009	1.19849	0.576007	2.02508	1.85292	2.34796	1.36493	1.07096	0.810849	1.83242	1.28604	1.10014	1.35398	2.21971	2.00609	1.10228	1.4907	0.753501	1.76321	0.746167	1.16331
Control	1.46425	2.20021	2.03366	0.875047	0.910488	1.38241	2.34557	1.96461	2.04135	1.69133	2.04746	2.24247	1.95329	2.00237	1.62701	1.06211	2.42354	1.47692	1.1998	0.944245	1.44261	1.2551	1.03752	1.89019	0.793647	1.73193	1.75383	0.962431	0.958577	1.34532	0.727044	2.08015	1.75197	2.40221	1.60935	1.06724	0.874811	1.98424	1.32136	1.5038	1.4763	2.24735	2.17212	1.27666	1.63088	1.54843	2.018	0.99327	1.01856
Control	1.23986	2.36963	2.22994	0.879149	1.16338	1.66201	2.12653	1.95871	2.03119	1.86676	2.10388	2.24366	1.90363	2.191	1.63509	1.06331	2.31756	1.11384	1.35593	0.960423	1.49993	1.7492	1.18383	1.75091	1.38486	1.60288	1.66355	1.11881	1.24289	1.3063	0.954947	2.13784	1.36565	2.40564	1.44244	1.06199	0.761146	1.87493	1.29203	1.90063	1.39066	2.19249	2.19564	1.19079	1.51099	1.94164	1.91989	0.419683	1.23809
Control	1.31858	2.24721	2.11896	1.56408	1.30789	1.35625	2.01112	1.95886	2.04199	1.80967	2.00121	2.24628	1.89395	2.08954	1.5602	1.05161	2.34243	1.05474	1.35143	1.18188	1.6567	1.52414	1.21427	1.74829	1.13988	1.69424	1.73852	1.16443	1.06872	1.30832	1.10986	2.11606	2.02498	2.42881	1.44584	1.20266	0.745482	1.89099	1.27231	1.70016	1.44568	2.29345	2.16873	1.26457	1.55085	1.76604	1.8364	1.57795	1.17925
Control	1.22851	2.23999	2.04099	0.881242	0.890009	1.14745	2.13899	1.93266	1.98447	1.62103	1.98753	2.24255	1.87093	1.89724	1.60438	1.06024	2.36869	0.936425	1.18864	1.00628	1.29813	1.51657	1.00934	1.84018	0.90776	1.70783	1.7205	0.996743	1.0387	1.33067	1.0243	2.08194	1.77792	2.42513	1.48155	1.03846	0.884379	1.89509	1.33804	1.56398	1.3163	2.28779	2.06809	1.19054	1.57109	1.49776	1.87641	0.748817	1.11829
Control	1.20844	2.15854	1.91971	1.52598	0.93555	0.829722	2.22155	1.89068	2.00938	1.76126	1.96333	2.21771	1.84408	1.46229	1.47185	1.52263	2.36389	0.836709	1.43941	1.04356	1.26093	1.2747	1.0938	1.79712	0.636357	1.57441	1.83841	1.00848	0.749061	1.26468	1.25401	2.11571	1.88601	2.37485	1.39049	1.10889	0.782518	1.84367	1.2799	0.619309	1.48242	2.22825	2.10214	1.14581	1.64209	0.390442	1.88823	0.975229	1.10959
Control	1.33598	2.15645	1.96892	0.907785	1.09483	1.08778	2.02786	1.90489	1.96203	1.70065	1.9391	2.24629	1.92995	1.79424	1.51507	1.03032	2.34757	0.921364	1.30312	0.921697	1.41532	1.69024	0.959842	1.81386	0.734729	1.72196	1.6335	0.915524	0.791004	1.20706	0.731754	2.26883	1.89435	2.41735	1.43846	0.966187	0.867326	1.88163	1.34716	1.32645	1.47935	2.29004	2.071	1.14778	1.52943	1.19673	1.71286	1.01763	1.09437
Control	1.23824	2.24118	2.07704	0.856656	0.993598	1.30617	2.12566	1.93409	1.97695	1.66434	2.05077	2.24741	1.97673	2.00476	1.53499	1.13805	2.33186	1.13985	1.34907	1.01035	1.38811	1.5478	1.151	1.78965	0.98104	1.70939	1.79357	1.02062	1.00949	1.49754	1.53666	2.12027	1.83271	2.37949	1.36096	1.11896	0.895029	1.88263	1.33371	1.54543	1.33859	2.21899	2.11989	1.14921	1.45499	1.6299	1.91923	0.97211	1.12729
Control	1.49837	2.22728	2.06746	0.94572	1.13423	1.35046	2.10508	2.00138	2.0376	1.93441	2.06065	2.25353	1.88718	2.00881	1.58461	1.12285	2.32346	0.994915	1.71507	1.06974	1.43152	1.49729	1.12572	1.96743	0.886226	1.82197	1.85855	1.0005	0.951696	1.36837	1.12154	2.12558	1.97181	2.35671	1.4464	1.05847	0.876911	1.9219	1.30973	1.47764	1.33779	2.21519	2.20146	1.24051	1.59241	1.51767	2.03167	0.845577	1.04046
Control	1.48285	2.19697	1.97984	1.53837	0.945386	1.10231	1.80957	1.86288	2.05707	1.66975	2.00466	2.21641	2.01191	1.88761	1.49343	1.18818	2.24203	1.08083	1.09699	0.954847	1.45223	1.39436	0.988456	1.86772	0.732242	1.76559	1.71351	0.77792	1.00945	1.17799	0.850056	2.09871	1.79759	2.40139	1.4236	1.1172	0.859013	1.85444	1.2592	1.45738	1.35476	2.22656	2.07819	1.15391	1.52117	1.34558	1.72713	0.599276	1.07212
Control	1.2486	2.30534	2.06769	1.54929	1.05092	1.32966	1.91073	1.87272	1.98879	1.46423	1.87076	2.22661	1.90271	2.10735	1.53448	1.19601	2.35475	1.08183	1.20469	1.25957	1.48135	1.58193	0.953272	1.7681	1.14815	1.68514	1.69013	1.00641	1.10796	1.16224	0.732698	2.03043	1.56456	2.38885	1.43215	1.07399	0.986887	1.91191	1.34808	1.74794	1.3809	2.27427	2.02536	1.24214	1.55535	1.69925	1.68699	1.02362	1.20784
Control	1.4563	2.27408	2.0515	1.72549	1.02834	1.5274	1.88442	1.97128	1.95417	1.73529	2.05811	2.22224	1.88133	2.03392	1.54619	1.09379	2.33462	0.993372	1.29712	0.985473	1.24129	1.44723	0.979386	1.85194	0.874336	1.66635	1.82777	1.14806	1.10308	1.21323	0.730208	2.10631	1.90761	2.41653	1.30444	1.17501	0.863701	1.92179	1.26599	1.66738	1.40268	2.28446	2.12194	1.18017	1.55606	1.70251	1.76945	0.465366	1.08186
Control	1.24537	2.17482	1.90729	0.713579	0.992263	1.04348	1.96081	1.89969	1.96173	1.72965	2.06406	2.22944	1.84954	1.83922	1.40678	0.943444	2.2559	0.802692	1.10998	0.806639	1.4907	1.36174	0.891184	1.79609	0.751705	1.63805	1.50013	0.856067	0.649121	1.28919	1.11845	2.12862	1.76704	2.348	1.27991	1.18842	0.581266	1.79171	1.23837	1.29317	1.33287	2.23586	2.10967	1.05553	1.49201	1.21263	1.8514	0.933299	0.991068
Control	1.23281	2.17279	1.83732	0.720172	0.954599	1.16333	2.1501	1.83024	1.986	1.64237	1.97668	2.20906	1.85797	1.77135	1.39434	1.11034	2.25962	0.858926	1.27237	1.00031	1.2166	1.29595	1.03657	1.90401	0.842437	1.6385	1.62283	1.12355	0.682955	1.2492	0.957716	2.02342	1.80025	2.42862	1.3533	1.16053	0.996749	1.87958	1.35379	1.26594	1.38939	2.24707	2.05982	1.13019	1.46261	1.22788	1.71229	1.28	1.59302
Control	1.41542	2.34451	2.11887	0.874543	1.12556	1.52709	1.97608	1.87538	2.03314	1.75158	1.85281	2.24796	1.91369	2.17315	1.40872	1.1364	2.25949	1.10476	1.3955	1.18459	1.59643	1.72376	1.1609	1.79199	1.23232	1.73697	1.6342	0.985767	1.23314	1.27185	0.922763	2.13084	1.5249	2.40276	1.45683	1.26325	0.994662	1.86633	1.37726	1.82776	1.45842	2.23559	2.07247	1.23509	1.5379	1.8679	1.79442	1.21044	1.12713
Control	1.2101	2.11992	1.95567	1.72492	1.10431	1.10766	2.02778	1.95225	2.06369	1.5715	2.02503	2.23478	1.97755	1.82782	1.54883	0.966856	2.29305	0.934533	1.13756	0.879528	1.43562	1.40935	0.945244	1.81842	0.727273	1.81989	1.79048	1.11505	0.832476	1.2369	1.02179	2.17781	1.88871	2.43274	1.51451	1.23949	0.76816	1.88157	1.31885	1.1948	1.46732	2.21047	2.15877	1.22749	1.47517	1.31048	1.94207	0.745788	1.1273
Control	1.26057	2.34758	2.19042	1.73111	1.2949	1.57852	2.09038	1.94598	1.99819	1.53277	2.02218	2.25628	1.8945	2.19913	1.56299	1.12413	2.24943	1.19016	1.00663	0.848433	1.61704	1.75545	1.19095	1.78501	1.22635	1.7545	1.8259	1.28946	1.2374	1.22843	0.985679	2.1034	1.88687	2.39042	1.41097	1.2984	0.777039	1.89165	1.34368	1.85792	1.41208	2.31036	2.08612	1.11882	1.70251	1.91112	1.79782	0.940974	1.18125
Control	1.76164	2.27208	2.12343	0.877377	1.08196	1.43977	1.98638	1.92999	2.039	1.53829	2.10771	2.22152	1.92562	2.05681	1.52359	1.01079	2.34492	1.11088	1.18555	0.844138	1.48183	1.66007	0.951091	1.73113	1.15235	1.63751	1.56272	0.951819	1.34314	1.32502	0.7053	2.16594	1.95157	2.47339	1.45763	1.08138	0.819547	1.92099	1.36047	1.62229	1.41681	2.29886	2.07234	1.24293	1.47645	1.80051	1.94021	0.800237	1.00925
Control	1.39744	2.2963	2.17921	0.901142	1.15031	1.60493	2.1481	1.92593	2.01111	1.73573	2.04066	2.23815	1.93949	2.1616	1.60454	1.40779	2.37624	1.13437	1.34881	1.00388	1.60354	1.68854	1.0629	1.93973	1.3229	1.54646	1.52854	1.10189	1.38242	1.26083	1.20127	2.19513	1.85577	2.43178	1.49197	1.2014	0.815854	1.87475	1.3309	1.74983	1.47915	2.26599	2.08452	1.16084	1.52605	1.86437	1.81373	0.740012	1.11267
Control	1.45465	2.22144	1.95805	0.8242	0.986432	0.885534	2.20545	1.93482	1.99251	1.73403	1.80538	2.2245	1.92035	1.62033	1.52759	1.29892	2.34265	0.825289	1.31016	1.47596	1.51782	1.35357	0.725892	1.87193	0.704542	1.65241	1.84297	0.826967	1.03233	1.17928	0.63525	2.1197	1.53079	2.38743	1.40749	1.03759	1.12411	1.88481	1.23122	1.05585	1.43037	2.21991	2.13312	1.3297	1.56457	0.654597	1.891	0.737019	1.01003
Control	1.2546	2.12278	1.76478	0.839856	0.835492	1.13498	1.90712	1.80122	1.91351	1.53143	1.91419	2.19859	1.78542	1.75354	1.24043	1.1928	2.22465	0.779547	1.27954	0.977404	1.36756	1.2873	0.806274	1.74922	0.726962	1.5153	1.70922	1.10831	0.410224	1.0868	0.854164	2.08404	0.998926	2.34107	1.44523	1.05439	0.854128	1.83831	1.29519	1.15605	1.25814	2.18886	1.91331	1.05748	1.47598	1.02814	1.61101	0.697224	1.16751
Control	1.1667	2.28858	2.1066	0.914063	1.19929	1.37926	2.2875	1.92485	1.99417	1.53698	2.09553	2.23382	1.97732	2.06652	1.56741	0.979083	2.38696	1.20405	1.19483	0.95952	1.60801	1.64137	1.036	1.77513	1.1392	1.75941	1.82929	0.992139	1.1768	1.25705	0.418024	2.05987	1.85172	2.44033	1.69188	1.05711	0.864211	1.90423	1.34498	1.75273	1.46896	2.26342	2.18953	1.24487	1.54986	1.80115	1.71535	0.666331	1.09688
Control	1.26411	2.23315	1.99674	1.79904	0.944314	1.22307	2.32291	1.92862	1.78383	1.8628	2.05422	2.24029	1.87966	1.88635	1.53628	1.04781	2.29461	1.22962	1.08252	0.863894	1.48517	1.48807	0.889161	1.8233	0.839957	1.68759	1.63562	1.12185	0.840318	1.22055	0.45761	2.12549	1.83241	2.40544	1.36932	1.20886	0.715904	1.89668	1.27498	1.55138	1.38684	2.2224	2.08654	1.15292	1.42639	1.59791	1.71013	0.857017	1.10562
Control	1.29133	2.22669	1.96891	0.917326	0.947421	0.994045	2.30592	1.86133	1.94398	1.47106	2.03483	2.22706	1.93335	1.81416	1.44427	1.12475	2.33404	1.16349	1.58087	0.992111	1.47214	1.69153	0.835589	1.786	0.844739	1.58335	1.7581	0.997087	0.81353	1.19466	1.0309	2.08569	1.79235	2.3791	1.4194	1.21751	0.910378	1.89815	1.40691	1.46181	1.36461	2.23349	2.06428	1.14179	1.48336	1.27846	1.85622	0.799026	1.09769
Control	1.22624	2.20681	1.94963	0.724199	0.87196	1.0516	2.05034	1.90819	1.99139	1.60951	2.00736	2.23649	1.94382	1.83096	1.35449	1.28895	2.26187	0.852102	1.4926	0.923224	1.35971	1.42923	0.962476	1.82836	0.661376	1.61275	1.70224	0.814	0.758173	1.20564	0.97672	2.16563	1.89929	2.41686	1.38004	1.23873	0.759756	1.85645	1.32599	1.39221	1.43242	2.25579	2.07964	1.11699	1.33854	1.34235	1.86009	0.79942	1.05896
Control	1.26291	2.16687	1.93848	1.33987	0.81279	1.1254	2.0733	1.89555	2.01992	1.7201	1.9306	2.20638	1.93754	1.74989	1.48724	1.22551	2.32581	1.56746	1.69574	1.17616	1.68405	1.40011	1.02822	1.84047	0.72081	1.73578	1.73071	1.0104	0.820579	1.24631	0.945847	2.11651	1.63608	2.38107	1.52287	1.12743	0.826883	1.87043	1.32879	1.24562	1.46268	2.17917	2.11095	1.12244	1.64803	1.00721	1.66817	0.65496	1.20187
Control	1.31138	2.29572	2.07199	1.1765	1.49803	1.45351	2.35704	1.87146	1.97247	1.71466	1.97371	2.22131	1.94911	1.94903	1.59555	1.27964	2.28539	1.0368	1.54038	1.00512	1.36355	1.6032	1.07404	1.73135	0.913107	1.72772	1.67	1.03152	1.07194	1.43079	1.27073	2.11615	1.3517	2.41874	1.42674	1.37268	0.841289	1.90843	1.3451	1.68203	1.43432	2.23679	2.12536	1.15082	1.445	1.64412	1.75972	1.25923	1.1561
Control	1.23914	2.35309	2.16906	0.862112	1.11232	1.61271	2.09524	1.9053	1.98608	1.69418	1.99702	2.23578	1.87741	2.17116	1.5918	1.28475	2.30145	1.17463	1.27764	1.26425	1.40702	1.76392	1.16088	1.81391	1.21579	1.72378	1.67026	1.07042	1.1615	1.38231	1.14333	2.15419	1.81838	2.46399	1.49129	1.16082	0.845105	1.86776	1.32665	1.88448	1.42806	2.19975	2.13037	1.16983	1.59091	1.90884	1.66652	0.596378	1.15604
Control	1.07804	2.32775	2.07243	0.907884	1.18362	1.51688	2.15057	1.92432	2.01943	1.63387	2.05741	2.24488	1.98217	2.09113	1.85015	1.3313	2.28838	1.25453	1.11136	0.958194	1.68731	1.63545	1.1031	1.85232	0.956851	1.71833	1.69476	1.08822	0.967369	1.31572	0.907088	2.12114	1.79952	2.47285	1.47875	1.07785	0.861628	1.91954	1.35401	1.69157	1.46347	2.28813	2.14951	1.25614	1.53372	1.6768	1.87194	1.37102	1.19826
Control	1.20537	2.29333	2.12793	0.855526	1.06184	1.50218	2.11883	1.91407	1.95796	1.77923	2.11114	2.25315	1.90409	2.12715	1.49712	1.41137	2.25706	1.11805	1.04818	0.946987	1.30125	1.71436	1.08087	1.8142	1.07912	1.70052	1.7145	1.04893	1.12311	1.36545	0.864791	2.13046	1.22096	2.39586	1.421	1.15161	1.12078	1.88265	1.36173	1.76814	1.40175	2.25306	2.12743	1.12259	1.38554	1.85874	1.77664	0.741473	1.16357
Control	1.2972	2.26966	2.0408	0.830638	1.15177	1.42591	2.06643	1.97428	2.021	1.70617	2.10776	2.24563	1.97308	2.07315	1.50401	1.57637	2.24258	1.00178	1.43688	0.960798	1.50989	1.56155	1.07292	1.8619	1.03004	1.74362	1.75904	1.04558	1.14961	1.36737	0.987638	2.09986	1.86719	2.44427	1.39196	1.17035	0.84233	1.91636	1.38688	1.65973	1.46486	2.24665	2.15765	1.22211	1.60795	1.70151	1.81678	0.700364	1.11359
Control	1.20038	2.14961	1.91101	0.756266	0.899512	1.03484	2.03984	1.91351	2.0559	1.66477	1.98382	2.22487	1.90706	1.71616	1.58136	1.30557	2.30495	0.933656	1.18082	0.916091	1.51839	1.33789	1.14912	1.70439	0.582113	1.78097	1.8174	1.00774	0.862814	1.29919	0.531406	2.09156	1.76051	2.41783	1.44561	1.15156	0.826899	1.87122	1.30558	0.852932	1.4655	2.20619	2.14191	1.22807	1.4523	1.0561	1.94052	0.711816	1.19421
Control	1.05174	2.10599	1.84771	0.726318	0.891527	1.11303	1.88031	1.70912	1.81027	1.36403	1.69913	2.17294	1.68582	1.95756	1.2349	1.20975	2.09583	1.06616	1.16321	0.902549	1.2532	1.43543	1.00293	1.56082	0.72087	1.4798	1.72219	1.01746	0.841831	1.21898	0.752308	2.02821	1.34243	2.31577	1.28477	1.13208	0.726359	1.73242	1.25662	1.30467	1.2685	2.12388	1.9255	1.07358	1.36363	1.15135	1.60682	0.80661	1.13667
Control	1.20934	2.31999	2.08656	0.817184	1.06679	1.49415	2.14844	1.87321	1.94639	1.60932	1.98773	2.23657	1.90417	2.09233	1.54617	1.15082	2.25725	1.05614	1.18601	0.89702	1.48521	1.68841	1.04226	1.79393	1.12699	1.72226	1.72333	1.08318	1.10276	1.35539	1.03195	2.10963	1.86367	2.39183	1.64352	1.10764	0.810618	1.82863	1.29761	1.81809	1.38941	2.22913	2.16676	1.20457	1.64195	1.75998	1.92904	0.712587	1.20979
Control	1.17975	2.38046	2.2255	0.780028	1.24266	1.69287	2.11451	1.8927	1.95249	1.54699	1.87271	2.22154	1.92232	2.24711	1.6559	1.37493	2.22953	1.21102	1.36338	0.973776	1.57494	1.85219	1.14994	1.79002	1.29798	1.66744	1.71942	1.17866	1.2122	1.32938	0.908043	2.09126	1.63617	2.4021	1.44433	1.20872	0.845808	1.87728	1.32873	1.94464	1.29434	2.2022	2.08595	1.18007	1.48515	1.94491	1.7885	0.50256	1.15154
Control	1.17747	2.14491	1.91862	0.85011	1.00232	0.969509	2.01369	1.9146	1.98179	1.8223	2.03397	2.22762	1.92674	1.58956	1.45537	1.27209	2.29011	0.974387	1.15662	0.846975	1.60637	1.36462	1.03589	1.73881	0.570572	1.74959	1.81766	1.01256	0.77726	1.38938	0.989253	2.10611	1.82598	2.39759	1.35404	1.14146	0.824898	1.83796	1.2308	1.06567	1.38607	2.13279	2.06731	1.14178	1.62917	0.87941	1.81787	0.785315	1.18969
Control	1.1798	2.33825	2.16717	1.55729	1.10455	1.48194	2.2398	1.90413	1.98881	1.54383	2.13374	2.22434	1.90412	2.14497	1.62379	1.24526	2.32843	1.17748	1.29081	0.983947	1.3404	1.73579	1.12729	1.81731	1.14444	1.65309	1.65763	1.14667	1.17255	1.30259	0.745204	2.11077	1.91316	2.39534	1.38954	1.19089	0.865667	1.86505	1.3235	1.8173	1.39279	2.24003	2.13682	1.15585	1.49412	1.81236	1.81237	0.79141	1.16085
Control	1.19187	2.19084	1.93352	0.858854	1.01825	1.1605	2.06488	1.93258	1.96702	1.60147	1.91658	2.22417	1.88128	1.91857	1.53261	1.1849	2.17179	1.16018	1.28112	1.08362	1.38244	1.48566	1.00158	1.80094	0.708653	1.66599	1.80015	1.02883	0.789398	1.28761	1.02385	2.08027	1.18266	2.37692	1.38757	1.33	0.876538	1.85282	1.31566	1.41486	1.44699	2.20131	2.13528	1.10785	1.5258	1.43546	1.80287	0.763677	1.15072
Control	1.27161	2.2099	1.97383	1.69368	0.982924	1.3039	2.0916	1.91159	2.02563	1.63393	1.96232	2.21902	1.88244	1.93447	1.58512	1.61974	2.296	1.01187	1.31291	1.02939	1.32825	1.48803	1.06879	1.76397	0.840237	1.6498	1.70239	1.11079	0.960085	1.26894	0.827724	2.0706	1.33848	2.37662	1.40745	1.14192	0.92124	1.8914	1.33558	1.45262	1.38842	2.1767	2.16133	1.16028	1.57326	1.3552	1.79214	0.913371	1.23078
Control	1.159	2.24004	2.02672	0.880316	1.00757	1.2744	2.10066	1.86799	1.96386	1.71207	2.10897	2.22976	1.91616	1.8942	1.4575	1.37565	2.27009	1.06026	1.17497	0.995458	1.38145	1.46856	1.43298	1.86448	0.833415	1.61037	1.65113	1.07295	0.97903	1.49566	0.929688	2.19085	1.76335	2.4666	1.43218	1.10987	0.876279	1.87503	1.34168	1.54907	1.49534	2.20343	2.13645	1.15397	1.57598	1.43158	1.86962	0.891021	1.2909
Control	1.20566	2.24577	1.97511	0.760029	0.971493	1.30713	2.34391	1.92567	2.00988	1.66201	1.94168	2.21118	1.91641	1.96423	1.56096	1.28597	2.26115	1.02072	1.15654	0.87994	1.40555	1.56076	1.10207	1.82012	0.841296	1.6533	1.79261	1.04355	0.819888	1.28232	1.05775	2.08699	1.79414	2.36589	1.40818	1.15296	0.874927	1.90228	1.33143	1.45125	1.48155	2.25363	2.08833	1.14694	1.44576	1.45181	1.82045	0.484533	1.17769
Control	0.941769	2.19538	1.94216	0.87518	0.878139	1.17961	2.32597	1.89917	2.01779	1.60193	1.96335	2.20838	1.83864	2.00813	1.57111	1.27487	2.13603	1.13865	1.49328	1.01719	1.45789	1.51146	1.08253	1.76826	0.899711	1.73495	1.74371	1.18991	1.02995	1.47687	1.01649	2.07042	1.81621	2.3814	1.41458	1.10837	0.853519	1.83847	1.35617	1.51744	1.39249	2.20401	2.08476	1.23381	1.51171	1.4957	1.70009	0.875817	1.39988
Control	1.13181	2.2685	1.98995	0.842164	1.04669	1.38372	2.1264	1.86226	1.97332	1.71035	2.01196	2.24506	1.84076	1.99837	1.41637	1.24281	2.22795	1.04322	1.40032	0.959582	1.53539	1.63518	1.05605	1.77959	0.899679	1.68369	1.74873	1.20885	0.940655	1.35907	0.816351	2.12741	1.79265	2.39158	1.6381	1.16848	0.778933	1.84129	1.33228	1.46218	1.36849	2.22728	2.10996	1.10906	1.48199	1.44629	1.87178	0.777522	1.12785
Control	1.13559	2.1238	1.85219	1.4579	0.961866	1.01161	2.07815	1.97948	1.97741	1.58889	1.98312	2.12179	1.80735	1.74847	1.55572	1.41948	2.21783	0.933971	1.11233	0.9402	1.43904	1.41019	1.01468	1.777	0.65913	1.70694	1.77012	1.08416	0.795826	1.32378	0.953587	2.09026	1.79459	2.35762	1.46992	1.16395	0.865464	1.84657	1.30737	1.28286	1.45768	2.18763	2.11665	1.16508	1.58296	0.971272	1.86128	0.919279	1.20826
Control	1.3096	1.64002	1.8467	0.839146	1.1177	1.11708	2.12638	1.89712	1.98009	1.7045	1.94025	2.23449	1.90168	1.77331	1.76544	1.2405	2.25414	1.21778	1.28213	0.986446	1.49044	1.2465	1.68899	1.86216	0.772981	1.72014	1.76889	1.05407	0.784855	1.41075	0.992751	2.14322	1.89569	2.39127	1.39422	1.19442	0.81614	1.89872	1.32046	1.23306	1.45753	2.25039	1.96979	1.18201	1.57889	0.838337	1.866	1.70093	1.42633
Control	1.21956	2.25864	2.02611	1.49495	1.07915	1.39248	2.01784	1.92268	2.01204	1.64606	1.89866	2.13522	1.8203	2.09751	1.47518	1.36978	2.21756	1.04458	1.50949	1.02436	1.3593	1.62125	1.22293	1.73269	1.0714	1.69105	1.66927	1.13992	0.955017	1.29352	0.832905	2.04463	1.77066	2.39703	1.76279	1.16373	0.953248	1.85057	1.36009	1.69966	1.45035	2.21891	2.11564	1.18851	1.5187	1.7009	1.85743	0.989371	1.20537
Control	1.23995	2.26794	2.02303	1.36427	1.03554	1.26332	2.43529	1.94259	2.03154	2.02912	1.89194	2.22741	1.95769	1.9463	1.60199	1.39349	2.3003	1.0292	1.21582	0.965975	1.52649	1.55719	1.09324	1.86707	0.864603	1.69978	1.76888	1.03787	0.979336	1.30941	0.826586	2.11931	1.58694	2.38816	1.40961	1.15749	0.869088	1.87424	1.35432	1.53717	1.47224	2.22178	2.07296	1.18163	1.59604	1.3698	1.76461	0.820194	1.25804
Control	1.36684	2.33961	2.19247	1.94044	1.16423	1.65487	2.08682	1.93668	1.99305	1.80806	1.97851	2.24579	1.97385	2.14591	1.76431	1.45427	2.20167	1.15546	1.28933	0.985172	1.51927	1.74323	1.17282	1.81266	1.29684	1.66875	1.78096	1.2438	1.27458	1.34756	0.949189	2.13023	1.44523	2.45448	1.49751	1.18112	0.618473	1.89758	1.25513	1.84485	1.48733	2.24006	2.25044	1.07132	1.46986	1.87658	1.9418	0.996315	1.18357
Control	1.12782	2.26506	2.02465	0.911699	1.03799	1.37995	2.01555	2.10907	1.98494	1.61007	2.02933	2.2333	1.84553	2.08504	1.58453	1.54361	2.32306	1.15455	1.4955	0.984823	1.35892	1.52813	1.03715	1.7207	1.10505	1.74007	1.62792	1.09095	0.972727	1.30033	0.918751	2.1182	1.8939	2.37403	1.45643	1.28052	0.779396	1.86662	1.31332	1.57699	1.43957	2.21745	2.41659	1.19042	1.3982	1.52573	1.81883	0.939599	1.14216
Control	0.941926	2.31616	2.16488	0.835831	1.09124	1.50573	2.03843	1.94951	2.02216	1.86091	1.88988	2.23865	2.00084	2.15082	1.59357	1.34421	2.25781	1.13682	1.57622	0.937329	1.32787	1.7587	1.15689	1.74708	1.206	1.76073	1.86693	1.19005	1.07616	1.42077	1.65021	2.14082	1.90303	2.36016	1.43692	1.20911	0.853693	1.86928	1.35265	1.84338	1.37015	2.20374	2.10139	1.19079	1.52282	1.86674	1.8548	1.77535	1.19855
Control	1.40851	2.26738	2.03966	1.31332	1.03079	1.38435	2.1608	1.92099	2.02393	1.88545	2.04489	2.21378	1.93654	1.98999	1.97446	1.44714	2.37301	1.03964	1.4171	0.997715	1.40804	1.69588	1.02345	1.70293	1.03242	1.77451	1.79112	1.1274	0.971728	1.34261	1.13681	2.08832	1.89089	2.45151	1.48522	1.34064	0.844411	1.87997	1.31256	1.65567	1.4442	2.21616	2.11684	1.27991	1.63434	1.41954	1.75316	1.19202	1.22294
Control	1.23622	2.17768	1.95101	0.898026	1.04617	1.16397	2.1222	1.88192	2.03939	1.69934	2.14152	2.17954	1.93526	1.94223	1.5175	1.21719	2.28481	0.977983	1.26345	0.92171	1.40455	1.48873	1.04055	1.71975	0.740213	1.6718	1.8213	0.975945	0.797021	1.23459	0.779781	2.14119	1.85165	2.41716	1.45824	1.16114	0.827246	1.9081	1.33418	1.23342	1.37447	2.19996	1.99258	1.18896	1.51762	1.36751	2.08131	0.939814	1.23316
Control	1.32005	2.34189	2.16228	1.0055	1.06565	1.59133	2.07119	1.95982	2.00225	1.68431	2.06843	2.16847	1.88402	2.16698	1.6846	1.36707	2.37329	1.15075	1.30728	0.98545	1.61121	1.75333	1.15867	1.72941	1.23237	1.78749	1.75694	1.14176	1.17162	1.38119	1.09044	2.12056	1.82217	2.46375	1.4937	1.17278	0.803046	1.90516	1.30278	1.81017	1.39213	2.23592	2.1852	1.22368	1.5825	1.74526	1.8575	0.994052	1.22769
Control	1.30016	2.37616	2.21052	1.76388	1.17165	1.69568	2.03788	1.91103	1.98195	1.60825	2.17256	2.22675	1.94318	2.18811	1.55851	1.54033	2.2872	1.2385	1.16912	1.02647	1.44134	1.81112	1.27963	1.81849	1.33253	1.68066	1.85644	1.14832	1.22972	1.3889	1.55635	2.14588	1.74345	2.41804	1.51686	1.17482	0.916004	1.86027	1.31868	1.93223	1.47067	2.2538	2.15831	1.16183	1.55468	1.89381	1.75735	0.776555	1.197
Control	1.30536	2.32972	2.10207	0.900425	1.1858	1.70704	2.3427	1.97313	2.05312	1.67459	1.90951	2.20221	1.90046	2.17629	1.6514	1.27679	2.29337	1.13081	1.29541	1.07742	1.39666	1.71753	1.14442	1.84656	1.14299	1.77107	1.7907	1.1028	1.02659	1.38913	0.904483	2.06632	1.85094	2.38207	1.45739	1.18661	0.811603	1.92145	1.31276	1.78456	1.48339	2.21787	2.12037	1.2138	1.48122	1.75001	1.69744	1.18777	1.21548
Control	1.11254	2.33614	2.10526	1.44571	1.1559	1.52026	2.18224	1.89661	1.98769	1.60008	2.01008	2.20989	1.93407	2.14247	1.56662	1.34055	2.29513	1.15619	1.20636	1.01146	1.58462	1.71774	1.40355	1.77586	0.988726	1.75398	1.8143	1.13372	1.14209	1.50715	1.07722	2.09734	1.84189	2.413	1.46506	1.23753	0.850479	1.85938	1.29877	1.77516	1.38769	2.15364	2.12622	1.15302	1.49754	1.77079	1.71826	0.620105	1.21213
Control	1.15048	2.23067	2.01778	0.947632	1.09254	1.37427	2.14208	1.90512	2.0071	1.62938	2.0486	2.22219	1.90977	2.00324	1.5444	1.33945	2.26047	1.03755	1.40029	0.917605	1.40034	1.54564	1.12951	1.78974	0.926047	1.68932	1.84701	1.12726	0.99223	1.28197	0.991407	2.09907	1.90082	2.40472	1.41886	1.13087	0.802429	1.88052	1.36747	1.57497	1.40665	2.2388	2.09555	1.14182	1.48096	1.54925	1.74836	1.33062	1.15537
Control	1.25349	2.09269	1.82899	0.798693	0.957124	1.0697	2.17911	1.89094	1.98098	1.66533	1.92227	2.20187	1.87796	1.62095	1.50275	1.32321	2.21886	1.05217	1.25784	1.09069	1.48828	1.332	1.07304	1.82752	0.563828	1.7262	1.69225	1.01144	0.734326	1.3381	0.808259	2.04585	1.78269	2.37669	1.63619	1.07971	0.839879	1.82328	1.30446	0.892925	1.3741	2.21824	2.02494	1.07618	1.50291	0.727475	1.88072	0.963033	1.10534
Control	1.38338	2.26376	2.01355	1.59011	1.07189	1.34576	2.03383	1.93378	1.99442	1.74547	2.03931	2.21655	1.91827	2.00128	1.48475	1.25791	2.24439	1.07945	1.0909	0.926304	1.34296	1.58205	1.11075	1.74999	0.813272	1.64961	1.84021	1.04893	0.916821	1.30274	1.0158	2.16058	1.76726	2.38522	1.39614	1.12557	0.882025	1.87855	1.32925	1.52765	1.36611	2.19143	2.15424	1.16119	1.62616	1.60751	1.74452	1.00237	1.18813
Control	1.15006	2.00765	1.83839	0.92107	1.01361	1.09459	2.08817	1.89312	2.0101	1.67017	1.95999	2.2246	1.83174	1.79195	1.43292	1.23527	2.1495	1.13629	1.594	0.979857	1.632	1.40898	1.06853	1.76142	0.690363	1.7072	1.79009	0.952079	0.643448	1.27544	1.22203	2.0844	1.89084	2.40544	1.49927	1.16316	0.843465	1.84977	1.28278	1.21153	1.35565	2.20644	2.06352	1.1583	1.35948	1.09631	1.8784	0.921698	1.18321
Control	1.101	2.34623	2.21442	1.56366	1.22465	1.66658	2.12941	1.92312	1.96874	1.6523	2.01993	2.25018	1.91706	2.1973	1.63461	1.28615	2.22015	1.17118	1.38326	1.05742	1.29509	1.80564	1.23236	1.85621	1.25517	1.69607	1.78002	1.14627	1.22263	1.58566	0.9851	2.19361	1.87137	2.41245	1.44573	1.19611	0.87693	1.8606	1.31819	1.95703	1.46819	2.19144	2.11749	1.08706	1.5659	1.94456	1.87121	0.763292	1.17146
Control	1.27749	2.28424	2.15322	1.63213	1.05149	1.5754	2.04555	1.95811	1.98	1.68316	1.89903	2.23258	1.93343	2.06538	1.58563	1.33953	2.35839	1.15558	1.1628	1.01225	1.48323	1.58169	1.07672	1.85211	1.1292	1.6339	1.75714	1.11322	1.25101	1.38923	0.89409	2.10133	1.89175	2.42819	1.40503	1.13324	0.836244	1.87404	1.30988	1.64921	1.47485	2.22033	2.13518	1.19921	1.63321	1.74306	1.78633	1.27137	1.25161
Control	1.29217	2.27085	2.079	1.88998	1.13783	1.09221	2.06339	1.86139	1.99221	1.67143	1.96751	2.22882	1.94583	1.73921	1.60135	1.26744	2.34908	1.05287	1.49837	0.99045	1.4438	1.55346	1.13412	1.90549	0.861508	1.72486	1.82527	1.04571	1.10476	1.27282	0.798063	2.16459	1.67811	2.46836	1.44971	1.21475	0.880782	1.89378	1.34506	1.40664	1.3956	2.2608	2.10021	1.179	1.53835	1.18224	1.84807	1.10361	1.175
Control	1.45548	2.23449	2.00846	1.71968	1.50721	1.78622	2.01936	1.90941	2.03684	1.9534	1.92395	2.19976	1.99269	2.01191	1.62368	1.79489	2.24438	1.57085	1.55136	1.49437	1.83756	1.89246	1.52456	1.84398	1.15997	1.86807	1.96082	1.32426	1.45129	1.40662	1.55872	2.11227	1.90676	2.39967	1.48681	1.52342	1.32221	1.88307	1.50509	1.95428	1.53756	2.19278	2.11458	1.34117	1.81407	1.94954	1.79999	1.8099	1.41716
Control	1.28577	2.20087	1.93436	0.87567	0.950121	1.05598	2.11437	1.92876	1.96553	1.59986	1.98665	2.2269	1.8507	1.62664	1.55129	1.35145	2.30648	0.946413	1.34713	0.888202	1.43067	1.408	1.03035	1.794	0.571446	1.58058	1.74952	1.06537	0.860765	1.32542	0.944679	2.16602	1.7447	2.43503	1.41579	1.183	0.800664	1.8477	1.31142	0.889595	1.42317	2.21188	2.11051	1.1481	1.5201	0.735528	1.81065	0.791633	1.1949
Control	1.18627	2.26652	2.08424	0.833275	0.942599	1.31194	2.1823	1.96732	2.00258	1.72271	2.05362	2.24614	1.95299	1.93313	1.71973	1.29654	2.39854	1.13724	1.67172	1.03278	1.49186	1.55113	1.05522	1.8429	0.92617	1.75961	1.84008	1.08421	1.05746	1.51823	0.854718	2.13017	1.78221	2.44591	1.4806	1.18102	0.861493	1.96942	1.37585	1.46547	1.43142	2.39884	2.16241	1.25521	1.65944	1.4116	1.84387	0.930094	1.13545
Control	1.12946	2.18603	1.9081	1.62921	0.97988	1.12897	2.08453	1.93881	2.00631	1.70241	2.04215	2.25282	1.94192	1.77676	1.50947	1.29612	2.25497	0.93854	1.30867	0.950009	1.3667	1.47892	1.0529	1.87072	0.905432	1.72244	1.75104	1.04652	0.8252	1.37153	0.771047	2.1742	1.89606	2.4275	1.5318	1.16359	0.792781	1.88551	1.35844	1.21329	1.52222	2.24126	2.09731	1.16491	1.53564	1.07614	1.85084	0.618033	1.08455
Control	1.15843	2.1846	1.91512	0.763106	0.914136	1.19121	1.98919	1.92503	1.99111	1.70199	1.86887	2.23599	1.89177	1.9459	1.50178	1.18368	2.27893	0.951389	1.38593	0.891375	1.34925	1.49283	1.01812	1.74194	0.88049	1.67068	1.72829	0.999984	0.769546	1.30559	0.604203	2.08424	1.80357	2.42297	1.38665	1.14303	0.786588	1.85237	1.28387	1.37362	1.44356	2.17899	2.09205	1.08955	1.47953	1.44689	1.83735	0.669578	1.11318
Control	1.18906	2.28515	2.05784	0.878432	0.950615	1.32836	1.96288	1.90513	1.93673	1.65181	1.97618	2.22116	1.81958	2.04017	1.58266	1.29063	2.25409	1.04065	1.45235	0.958901	1.59581	1.60995	1.09801	1.86112	0.843277	1.59609	1.77566	1.08634	0.972077	1.24553	0.983166	2.12452	1.75204	2.39965	1.35791	1.11316	0.9084	1.82864	1.33104	1.62199	1.38942	2.18503	2.11473	1.16169	1.52082	1.61827	1.67276	0.924476	1.1608
Control	1.28086	1.81184	1.86975	1.59679	1.20427	1.23775	2.43703	1.95833	2.03633	1.68276	2.07939	2.28135	1.95024	1.86554	1.91734	1.25942	2.38733	1.08708	1.40878	1.0281	1.47435	1.28751	1.73902	1.81633	0.762306	1.80544	1.80668	1.05731	0.6995	1.46916	1.05594	2.13452	1.6785	2.43635	1.41434	1.19807	0.884595	1.94686	1.3466	1.42572	1.46873	2.2835	1.99317	1.36782	1.68924	0.733316	1.86125	1.04193	1.23153
Control	1.14701	2.33629	2.18979	0.887286	1.10328	1.62869	2.23565	1.97833	2.01024	1.71239	1.90619	2.2283	1.9444	2.2414	1.65593	1.38792	2.29246	1.17513	1.26569	1.03304	1.70142	1.75368	1.18239	1.81615	1.24548	1.84151	1.66696	1.20837	1.25536	1.31784	0.883285	2.10056	1.5543	2.43068	1.5087	1.15482	0.828496	1.90743	1.32738	1.88795	1.45582	2.22664	2.14305	1.21727	1.54644	1.90762	1.61654	0.771197	1.15362
Control	1.40454	2.28874	2.20293	1.89931	1.23631	1.68326	2.32188	2.01084	2.06356	1.6893	2.0159	2.27851	1.97931	2.17931	1.68818	1.3775	2.46435	1.20882	1.26924	0.903297	1.43328	1.71516	1.24458	1.80244	1.35833	1.74551	1.81651	1.14013	1.22518	1.50812	0.869773	2.11236	1.58007	2.49368	1.48208	1.16671	0.687088	1.97016	1.30525	1.84584	1.5087	2.28803	2.22665	1.21049	1.61942	1.80443	1.82814	0.917342	1.21811
Control	1.22689	2.34129	2.19154	1.4714	1.19353	1.50008	2.13102	1.95024	1.99132	1.69195	2.07879	2.2536	2.04254	2.12988	1.62103	1.31441	2.32267	1.14816	1.40624	0.998186	1.50021	1.62427	1.20479	1.87349	1.25306	1.71688	1.71329	1.79732	1.20394	1.38843	0.88275	2.22012	1.23612	2.44439	1.49755	1.1201	1.09536	1.90238	1.35504	1.80277	1.57082	2.20437	2.16306	1.17956	1.4532	1.82819	1.83409	0.883561	1.1765
Control	1.3314	2.30596	2.06568	1.69215	1.11048	1.36007	2.05105	2.00466	2.04845	1.75976	2.13654	2.24073	2.03496	2.04436	1.65738	1.29162	2.3291	1.23653	1.22804	0.949099	1.38361	1.67477	1.13982	1.75529	0.883766	1.70635	1.7916	1.06388	1.00234	1.38914	0.873307	2.13129	1.24426	2.41501	1.62669	1.21168	0.861637	1.90256	1.29952	1.66093	1.47133	2.25106	2.14419	1.23253	1.65048	1.51963	1.85737	1.19808	1.26655
Control	1.19328	2.30587	2.10454	0.87005	1.02862	1.53916	2.23754	1.92111	2.03848	1.64302	1.84608	2.17815	1.91008	2.11611	1.59628	1.28528	2.30804	1.14035	1.323	0.997289	1.40258	1.62781	1.05388	1.81509	1.00647	1.70472	1.82621	1.08675	1.03176	1.25449	0.692174	2.10283	1.56102	2.39464	1.46883	1.19546	0.919756	1.86557	1.29927	1.64091	1.46181	2.2079	2.15902	1.21741	1.55576	1.68044	1.8274	0.592032	1.17561
Control	1.28947	2.23164	2.05592	1.69741	1.18377	1.45331	2.13234	1.95129	2.00151	1.75887	2.19926	2.23273	1.94701	2.04742	1.48757	1.34243	2.13733	1.07615	1.49616	1.43826	1.41167	1.58153	1.14162	1.87155	1.11408	1.69145	1.8381	1.04706	1.05516	1.43537	1.30995	2.18987	1.88988	2.43834	1.49625	1.28521	0.765567	1.89149	1.32656	1.6427	1.52397	2.24133	2.14407	1.17026	1.59056	1.69228	1.90185	1.07363	1.11693
Control	1.33955	2.24791	2.00083	0.891868	0.991919	1.29152	2.14434	1.87561	1.97279	1.53833	1.91265	2.22925	1.89619	1.99499	1.55489	1.02854	2.36507	0.960148	1.31373	1.42816	1.30281	1.49565	1.1473	1.70782	0.73029	1.70877	1.67348	1.22697	1.04369	1.5278	1.14678	1.99349	1.69492	2.36742	1.47739	1.31327	0.905986	1.89119	1.29701	1.40708	1.33558	2.18446	2.12291	1.25552	1.54713	1.32455	1.74228	1.41879	1.13431
MCI-only	1.34323	2.28805	2.10878	1.61414	1.03334	1.55853	1.86151	1.88147	2.15125	1.76	2.12705	2.3	1.94023	2.09997	2.13302	1.27903	2.39909	1.19886	1.30494	1.01681	1.44117	1.49919	0.946147	1.76967	1.04673	1.71262	1.71136	1.07082	1.08429	1.29767	0.76758	2.13708	1.58512	2.39699	1.52922	1.27393	0.87418	1.89986	1.32065	1.63572	1.43022	2.22554	2.10854	1.40355	1.61334	1.52159	1.89304	1.34078	1.10761
MCI-only	1.14247	2.17906	1.9265	0.732929	0.919664	0.998036	2.01303	1.84923	2.01774	1.64982	1.97791	2.22644	1.83041	1.62316	1.44531	1.36763	2.32897	0.936054	1.31182	0.951308	1.40367	1.36985	1.01179	1.82389	0.684334	1.67899	1.75081	0.9615	0.816572	1.23916	0.885552	2.09156	1.66001	2.35361	1.3903	1.0037	0.839217	1.87184	1.35177	1.10821	1.41643	2.26011	2.08655	1.16382	1.40769	0.879232	1.96364	0.742783	1.07036
MCI-only	1.36535	2.13776	1.93086	0.729815	1.06733	1.19366	2.02148	1.9487	2.02237	1.69869	1.97738	2.27455	1.87816	1.93429	1.51534	1.01409	2.26339	0.99886	1.35557	0.945441	1.49121	1.36132	1.0204	1.83658	0.773279	1.67322	1.7196	1.02813	0.802435	1.28284	0.913936	2.12022	1.86946	2.40504	1.42561	2.03351	0.890766	1.88486	1.29007	1.38871	1.39791	2.20969	2.12992	1.08694	1.59747	1.36997	1.85068	0.955532	1.09061
MCI-only	1.36475	1.99964	1.71258	0.933227	1.09561	1.01808	1.91246	1.89214	2.03551	1.59286	1.87725	2.22814	1.99589	1.43004	1.45855	1.008	2.35543	1.03987	1.23088	0.878006	1.39065	0.972994	0.967064	1.79387	0.595187	1.57318	1.80509	0.973553	0.756415	1.25597	0.859798	2.09652	1.87946	2.34562	1.36287	1.13418	0.754819	1.90466	1.33169	1.01135	1.34389	2.19427	2.0072	1.13383	1.55851	0.639904	1.984	0.643518	1.2066
MCI-only	1.27466	1.74605	1.74151	1.00404	1.17404	1.12968	2.07878	1.90147	1.98115	1.62483	2.0453	2.28188	1.91174	1.66046	1.86566	1.13927	2.22421	0.947218	1.28605	1.02556	1.33622	1.19003	1.31838	1.80657	0.623128	1.65047	1.80247	1.04773	0.661931	1.40102	0.865944	2.16253	1.90639	2.42364	1.42147	1.1244	0.874238	1.93399	1.34203	1.29766	1.4481	2.27405	1.8673	1.21927	1.54799	0.363022	1.9296	1.45691	1.19234
MCI-only	1.26522	2.2488	1.99945	0.869212	1.0307	1.36973	2.0426	1.93257	2.00126	1.70399	2.15705	2.23564	1.89633	2.03322	1.59707	1.75915	2.1965	1.31169	1.19181	1.03409	1.41354	1.56742	1.02984	1.85303	0.976461	1.69163	1.78136	1.08045	0.893435	1.40934	1.11815	2.10849	1.84696	2.40553	1.41107	1.16862	0.902048	1.8563	1.29734	1.63027	1.40361	2.24844	2.10533	1.16518	1.47813	1.59774	1.83339	1.13134	0.998136
MCI-only	1.24374	2.26735	2.06324	0.863415	1.21623	1.35808	2.05525	1.93405	1.96955	1.73722	2.02772	2.25911	1.84822	2.16492	1.56434	1.12631	2.20508	1.14257	1.15545	1.07457	1.51163	1.55479	1.05285	1.77558	1.09724	1.6714	1.73618	1.08597	1.15943	1.26288	0.953282	2.09033	1.89748	2.38795	1.40597	1.12751	0.781264	1.87928	1.32172	1.72377	1.24106	2.2249	2.12687	1.20191	1.52828	1.54658	1.78542	1.26551	1.09831
MCI-only	1.22855	2.23596	2.04683	0.95328	0.945172	1.29621	1.94075	1.84825	1.94762	1.4435	1.98456	2.22723	1.85646	1.92545	1.5562	1.18067	2.3359	0.975192	1.4554	0.939405	1.43529	1.49021	1.16199	1.87028	0.92663	1.6533	1.76854	0.995452	1.03576	1.22976	0.490089	2.09656	1.86687	2.35296	1.38512	1.09584	0.85213	1.83864	1.33072	1.45621	1.40228	2.17685	2.08546	1.21054	1.54105	1.49086	1.95473	0.767422	1.09467
MCI-only	1.01189	2.23996	2.01188	0.83463	0.938673	0.771625	2.0404	1.92388	1.92144	1.47267	1.6932	2.20928	1.79696	1.46878	1.49956	1.22867	2.37225	1.04317	1.56214	0.921899	1.41793	1.42511	1.01569	1.85377	0.650725	1.63927	1.65645	0.954653	0.878319	1.2017	0.81713	2.12079	1.37923	2.37478	1.31745	1.01521	0.796786	1.83997	1.27753	0.84619	1.46722	2.19224	2.02137	1.08256	1.30964	0.475607	1.85345	0.749544	1.07977
MCI-only	1.21956	2.29094	2.12686	1.62287	1.21977	1.76332	2.12714	1.91364	1.97934	1.76867	1.9243	2.21781	1.90398	2.15484	1.50864	1.07658	2.28661	1.09709	1.23618	0.982214	1.4141	1.66733	1.12496	1.74513	1.19291	1.66299	1.66022	1.11375	1.10104	1.32195	0.695199	2.08716	1.81791	2.38379	1.40438	1.15008	0.883037	1.89739	1.29094	1.73957	1.37186	2.21064	2.12646	1.14273	1.46006	1.76829	1.7043	1.02118	1.3434
MCI-only	1.30594	2.24804	2.05858	0.778547	1.05664	1.23779	2.01016	1.89036	2.003	1.71723	2.07907	2.24542	1.8998	1.91876	1.50278	1.06447	2.29817	1.409	1.67919	1.32489	1.45324	1.54891	1.56245	1.84842	1.01433	1.76455	1.63935	1.29893	0.895086	1.73285	1.76527	2.19186	1.98272	2.45337	1.3799	1.31081	0.829405	1.86774	1.33707	1.6074	1.44884	2.27127	2.10672	1.14245	1.60304	1.59043	2.02429	2.20006	1.06057
MCI-only	1.37395	2.26708	2.09429	0.904897	1.09703	1.50263	2.02598	1.92661	2.02932	1.69251	1.95403	2.23345	1.86861	2.06592	1.61115	1.10093	2.35061	0.99009	1.29334	1.00064	1.20652	1.64709	1.09585	1.86628	0.952457	1.67379	1.72669	1.07811	1.11342	1.30522	0.775651	2.11937	1.39104	2.35975	1.451	1.0772	0.936531	1.93832	1.33334	1.65529	1.38068	2.22677	2.1001	1.2202	1.53564	1.70543	1.90323	0.996721	1.10144
MCI-only	1.39405	2.23149	2.00544	0.88822	0.921671	1.28672	2.03454	1.92957	1.99868	1.5216	2.10072	2.25443	1.82861	1.90331	1.48193	1.27334	2.37604	0.892294	1.22027	0.935188	1.2211	1.43266	1.0331	1.7747	0.799281	1.67826	1.61412	0.987708	0.950145	1.39983	0.836655	2.14083	1.90636	2.38768	1.43781	1.0805	0.798796	1.86871	1.30975	1.47132	1.31223	2.21065	2.03485	1.20544	1.40027	1.41602	1.81647	0.682871	1.17482
MCI-only	1.33553	2.36297	2.22991	0.701399	1.29218	1.70798	2.03347	1.91788	2.04735	1.74103	1.98673	2.21482	1.93545	2.31289	1.60891	1.2125	2.22327	1.22092	1.44542	1.10325	1.83698	1.84263	1.22184	1.82137	1.42181	1.6804	1.71187	1.21541	1.38117	1.22863	0.740787	2.10026	1.12579	2.4173	1.45638	1.18484	1.02162	1.87829	1.34591	1.94384	1.363	2.22119	2.05295	1.17243	1.34329	1.93704	1.89469	0.776751	1.17461
MCI-only	1.32883	2.24125	2.08443	0.847153	1.09862	1.38777	2.04633	2.04718	2.0738	1.74025	1.98707	2.24644	1.92827	2.07568	1.6347	1.39548	2.31659	1.13031	1.32444	1.16105	1.54627	1.61338	1.06082	1.94099	1.09799	1.70454	1.6719	1.31713	1.17821	1.34263	1.41148	2.21228	1.62943	2.46424	1.46454	1.32775	0.861616	1.9382	1.41098	1.55027	1.47864	2.34836	2.15495	1.29887	1.63125	1.66953	1.85497	1.05266	1.14242
MCI-only	1.42428	2.20059	1.97112	0.758305	0.979169	1.27626	2.02143	2.0448	2.0722	1.82628	2.08403	2.27969	1.94088	1.90393	1.59009	1.26256	2.33352	0.989666	1.55385	0.906777	1.45112	1.35566	0.956535	1.78329	0.839886	1.75118	1.71979	1.09936	0.797785	1.33679	0.540834	2.1353	1.62573	2.4426	1.45798	1.22125	0.823045	1.89966	1.27653	1.36486	1.45082	2.2387	2.2835	1.27261	1.5511	1.30299	1.94163	0.418905	1.04869
MCI-only	1.33042	2.21662	1.99146	0.885725	0.908751	1.17471	2.04585	1.91776	1.98938	1.59018	2.09641	2.23612	1.95032	1.99169	1.41822	0.960872	2.26269	0.950888	1.27692	0.857349	1.43035	1.49575	1.03536	1.79617	0.839603	1.68361	1.71726	1.00245	0.885357	1.20419	1.03152	2.05985	1.89562	2.40985	1.33917	0.990139	0.808554	1.86212	1.34855	1.45874	1.39934	2.24274	2.02691	1.18713	1.5536	1.51835	1.72854	0.860676	1.10858
MCI-only	1.43709	2.30533	2.12123	0.888024	1.07946	1.46556	1.97401	1.95396	2.02766	1.71529	2.07805	2.22759	1.93454	2.09358	1.54183	1.05939	2.25755	1.01226	1.12828	0.849933	1.29736	1.62864	1.09719	1.83427	1.10201	1.69304	1.87169	1.03166	1.05344	1.23912	1.03551	2.1198	1.85208	2.38179	1.38043	1.04733	0.627064	1.87691	1.30097	1.71096	1.37675	2.22484	2.08897	1.20932	1.5394	1.7473	1.79381	0.653786	1.12284
MCI-only	1.39458	2.27011	2.13096	0.703632	1.21822	1.57391	1.97983	1.99132	2.01436	1.64701	1.93813	2.23772	1.93349	2.15689	1.52441	1.1089	2.282	1.08312	0.990725	0.982777	1.56707	1.61412	0.942313	1.79024	1.26377	1.68523	1.66937	1.05258	1.27424	1.24082	1.3555	2.101	1.94539	2.41812	1.38413	1.11628	0.779049	1.85266	1.28722	1.71142	1.30069	2.24878	2.16256	1.18549	1.51309	1.86685	1.83748	0.85855	1.0736
MCI-only	1.33461	2.17407	1.87743	0.721215	0.929499	0.876878	1.923	1.84774	1.95358	1.57727	1.84187	2.2578	1.9752	1.69227	1.43165	1.19521	2.32464	0.931409	1.15866	0.902021	1.46593	1.32514	0.789926	1.81376	0.647356	1.65013	1.58545	0.71746	0.742364	1.24766	0.751342	2.1571	1.75997	2.38845	1.33824	1.28545	0.808353	1.87929	1.29722	1.05512	1.38289	2.22801	2.09588	1.11424	1.42684	0.934075	1.76181	0.139866	1.06657
MCI-only	1.31798	2.29188	2.10932	1.68595	1.1795	1.5984	2.12422	1.96204	2.03092	1.66975	1.90493	2.21602	1.90368	2.17002	1.56211	1.06144	2.31115	1.45389	1.31215	1.02736	1.25624	1.98078	1.12572	1.91162	1.12503	1.68435	1.73011	1.20908	1.17021	1.19392	0.693133	2.0973	1.82881	2.40607	1.44274	1.13633	0.922223	1.87635	1.34926	1.68287	1.44306	2.27853	2.13577	1.27873	1.62444	1.72154	1.93739	0.739955	1.19762
MCI-only	1.46764	2.27233	2.09765	0.849227	1.08606	1.36323	2.03991	1.97562	2.0172	1.73438	2.00804	2.1757	1.94779	2.06419	1.49018	1.06756	2.33333	1.08516	1.30942	0.960748	1.55493	1.58602	1.07391	1.94408	0.990989	1.74407	1.81438	1.09889	1.06673	1.32202	1.23951	2.15286	1.44918	2.41331	1.51256	1.24151	0.70355	1.90791	1.3287	1.5891	1.46236	2.27646	2.17385	1.2136	1.51764	1.67465	1.91868	1.31551	1.0696
MCI-only	1.56128	2.26112	2.06274	1.58478	0.900392	1.44072	2.16781	2.00791	2.05025	1.58591	1.81359	2.26138	1.86498	2.07316	1.57177	1.21555	2.28604	0.915341	1.44966	0.715639	1.36186	1.36713	1.12634	1.81267	0.926753	1.73823	1.82421	0.937705	0.892845	1.23557	0.929032	2.07617	1.82891	2.42416	1.39061	1.09426	0.731475	1.88985	1.26243	1.57036	1.40782	2.27594	2.09814	1.24059	1.57776	1.73608	1.90565	0.454176	1.07599
MCI-only	1.44656	2.24421	1.9897	0.826337	1.00291	1.15951	2.23081	1.88617	1.99011	1.62603	2.06015	2.24518	1.93392	2.00307	1.5407	1.01118	2.28415	0.834888	1.14733	1.12589	1.72352	1.50733	0.840399	1.83025	0.81355	1.77557	1.6948	0.788708	0.812385	1.19519	1.15884	2.10969	1.83836	2.43725	1.36963	1.15278	0.755454	1.85859	1.27493	1.49813	1.28759	2.2569	2.08032	1.19183	1.479	1.41567	1.64669	1.01262	1.01342
MCI-only	1.27949	2.32031	2.10689	1.01577	0.961826	1.40608	2.05862	1.8696	2.09283	1.58951	2.09956	2.23294	1.95302	2.11945	1.5287	1.03742	2.30762	1.05826	1.4703	0.986847	1.27897	1.69319	1.07825	1.77418	1.18108	1.63595	1.72974	0.916668	1.11938	1.221	0.850191	2.10842	1.92229	2.37862	1.45308	1.20972	0.640902	1.82138	1.25118	1.72393	1.38394	2.20036	2.10839	1.17954	1.63539	1.6453	1.90551	0.763942	1.04305
MCI-only	1.09925	2.30124	2.16428	0.838236	1.1122	1.63663	2.01593	1.89438	1.9624	1.45858	1.82588	2.21508	1.86675	2.2092	1.83408	1.28311	2.28946	1.30392	1.22189	0.929489	1.28772	1.73559	1.14726	1.78008	1.23478	1.70816	1.57788	1.18061	1.34696	1.18546	0.672021	2.11602	1.75277	2.36858	1.38706	1.15965	0.914069	1.84849	1.24372	1.77849	1.34121	2.20293	2.12337	1.27035	1.56213	1.8588	1.78305	0.594592	1.06555
MCI-only	1.1632	2.18289	1.93711	1.63586	0.84007	1.06398	2.1034	1.89459	1.997	1.6274	1.92926	2.23497	1.84931	1.7379	1.53122	1.11387	2.27766	0.855979	1.27821	1.38991	1.54113	1.35557	0.940717	1.80804	0.732878	1.6569	1.74742	0.824051	0.858958	1.14098	0.473406	2.10311	1.59639	2.42122	1.41692	1.10656	0.845363	1.89731	1.30209	1.39718	1.54132	2.26754	2.10612	1.10429	1.68784	1.33107	1.77986	0.550316	1.06764
PTSD-only	1.31156	2.23518	2.04321	0.959867	1.07535	1.43801	1.94672	1.99577	2.01638	1.67291	2.02707	2.2592	1.89906	2.0771	1.67672	1.12282	2.35204	1.04715	1.63489	0.952241	1.32495	1.5187	1.05839	1.78064	0.979525	1.84251	1.69718	1.12962	0.906089	1.3409	0.921484	2.06243	1.85162	2.36461	1.5851	1.15391	0.983834	1.89978	1.3833	1.55025	1.39994	2.24982	2.20917	1.3067	1.60753	1.56625	1.73466	0.78453	1.10544
PTSD-only	1.26662	2.28373	2.13149	0.878582	1.08761	1.30805	2.18759	1.90398	2.04816	1.77935	2.10518	2.30437	1.88408	2.0578	1.65294	2.09035	2.40088	0.980056	1.48558	0.99126	1.51343	1.61863	1.1786	1.83528	1.02095	1.74258	1.73296	1.08836	1.13741	1.28588	0.84189	2.16561	1.70784	2.44079	1.49001	1.06034	0.953858	1.88797	1.35816	1.81647	1.50432	2.22921	2.08962	1.29796	1.50771	1.66958	1.9531	0.86008	1.16395
PTSD-only	1.21308	2.24776	2.08489	0.743536	1.12067	1.46576	1.96248	1.81413	1.97659	1.60803	1.80554	2.18882	1.87014	2.13673	1.47735	1.00218	2.21298	0.958967	1.17815	0.909479	1.69446	1.63385	1.03646	1.89717	1.15732	1.59443	1.85749	1.03114	1.10412	1.32503	1.12166	2.10838	1.92077	2.36979	1.38418	1.08175	0.755385	1.85015	1.31111	1.62986	1.30066	2.1832	2.0127	1.07225	1.4553	1.84167	1.81702	0.676227	1.07333
PTSD-only	1.41383	1.83389	1.82572	1.034	1.27574	1.13732	2.13121	1.93862	2.01966	2.28135	1.99065	2.26862	1.9855	1.81084	1.86892	1.16689	2.3747	1.04028	1.30324	1.06956	1.27548	1.2713	1.53011	1.93909	0.830696	1.70047	1.75273	1.02059	0.702156	1.42631	1.34042	2.14595	1.44413	2.42956	2.09521	1.15259	0.736406	1.96033	1.31812	1.11664	1.44897	2.28231	2.07816	1.33384	1.52049	0.64998	1.7183	0.996099	1.46435
PTSD-only	1.60591	2.28773	2.06075	1.42199	1.12714	1.44252	2.03214	1.962	1.99235	1.63606	1.94555	2.20114	1.8675	2.12394	1.47275	1.14191	2.2641	1.02253	1.57364	1.01824	1.36354	2.01261	1.16629	1.79821	1.17126	1.7043	1.7374	1.09803	1.01516	1.23961	0.901636	2.09497	1.71155	2.40789	1.4063	1.15462	0.854168	1.86173	1.26736	1.70447	1.43627	2.20782	2.13565	1.14552	1.55204	1.74137	1.76318	0.648713	1.15397
PTSD-only	1.23794	2.32615	2.11146	0.758515	1.16773	1.49351	2.18787	1.9808	2.03985	1.6657	2.03261	2.23099	1.86706	2.12575	1.57811	1.11427	2.30204	1.04599	1.16298	0.875419	1.40402	1.49486	1.03927	1.88289	1.1341	1.76181	1.71606	1.01047	1.0893	1.2893	0.867776	2.05137	1.62875	2.3746	1.45367	1.09576	0.875895	1.88586	1.25881	1.74544	1.36591	2.22408	2.16009	1.18977	1.51655	1.73754	1.93541	0.677428	1.13541
PTSD-only	1.45438	2.19468	1.90597	1.40352	0.845998	0.828917	2.08689	1.90769	1.97671	1.60943	1.97297	2.24021	1.93316	1.6057	1.55277	1.15529	2.35178	0.919184	1.02402	0.936407	1.27905	1.22943	0.978781	1.85826	0.515007	1.65895	1.72573	0.958553	0.865385	1.25743	0.840199	2.11981	1.60316	2.42762	1.45051	1.02741	0.842621	1.89667	1.29203	1.27217	1.36833	2.23604	2.08431	1.11721	1.57336	0.878487	1.82447	0.538582	1.04275
PTSD-only	1.36919	2.25032	2.05194	0.733418	1.13082	1.40674	2.24589	1.9034	2.04135	1.65043	1.59557	2.18344	1.91282	2.08881	1.45648	1.14487	2.33787	0.89352	1.19603	1.08283	1.37216	1.54617	0.965311	1.90188	0.96239	1.69507	1.70192	0.980022	1.08813	1.18445	0.689693	2.09146	1.65545	2.36465	1.57589	1.03566	0.797576	1.86009	1.26427	1.60147	1.34975	2.15345	2.14216	1.23439	1.46798	1.55998	1.76948	0.83439	1.0101
PTSD-only	1.32853	2.19948	1.94749	0.812955	0.974756	1.116	2.02528	1.88606	1.92564	1.61325	1.85346	2.22802	1.84395	1.86673	1.51532	1.14731	2.39568	1.00999	1.12979	1.18142	1.25118	1.44659	1.00904	1.82645	0.834826	1.59775	1.70087	0.915791	0.933333	1.23607	0.930962	2.11314	1.50384	2.40285	1.38254	1.01735	0.776783	1.82332	1.31535	1.17705	1.36854	2.2306	2.06803	1.1357	1.41932	1.30949	1.67148	1.20534	1.1331
PTSD-only	1.23457	1.97324	1.72257	1.66759	0.88922	0.9874	1.98977	1.91041	1.94044	1.68713	1.89447	2.21951	1.90869	1.65613	1.49136	1.03883	2.22195	0.747513	1.41338	0.869093	1.47356	1.19683	1.01976	1.88761	0.637773	1.61193	1.79755	0.925966	0.610006	1.41071	1.07741	2.08838	1.85346	2.4312	1.4301	1.11905	0.813666	1.89789	1.31813	0.852434	1.38423	2.23729	2.06869	1.20697	1.55755	0.914111	1.79653	1.23596	1.09463
PTSD-only	1.34423	2.24032	2.05821	1.6154	1.17962	1.455	2.07134	1.97038	2.013	1.60723	2.00385	2.25789	1.946	2.02077	1.58773	1.04631	2.37364	1.36111	1.49457	1.10982	1.39826	1.57314	1.06554	1.93931	0.998147	1.69231	1.70462	1.06168	1.07861	1.29422	0.84198	2.15015	1.97911	2.42083	1.46757	1.12171	1.26528	1.91485	1.29949	1.61128	1.37534	2.34518	2.20611	1.18164	1.4886	1.65525	1.91075	1.44808	1.04504
PTSD-only	1.22586	2.31743	2.135	0.832863	1.06312	1.49927	2.12293	1.97359	1.99472	1.54233	1.89729	2.2133	1.92199	2.10481	1.63562	1.04267	2.29264	1.13011	1.14748	0.89162	1.32097	1.70693	1.09302	1.78863	1.12195	1.64723	1.75222	1.00244	1.11918	1.34089	0.788692	2.1399	1.89763	2.38571	1.62917	1.08362	0.794083	1.87392	1.30268	1.77068	1.42203	2.22302	2.08859	1.10934	1.44408	1.8097	1.80517	1.13845	1.06714
PTSD-only	1.48092	2.26232	2.02272	1.57728	1.19426	1.40805	2.02458	1.9155	2.01893	1.70314	2.03781	2.2397	1.94723	2.07941	1.57299	1.31845	2.26021	1.05036	1.29836	0.958664	1.58668	1.6227	1.03651	1.87384	0.940704	1.7162	1.7794	1.12013	1.04719	1.40012	1.33453	2.12711	1.65548	2.41891	1.4221	1.31713	0.812954	1.93288	1.34644	1.67488	1.4385	2.25124	2.0458	1.23923	1.63452	1.762	1.84708	0.864979	1.30091
PTSD-only	1.5048	2.24339	2.10454	0.980031	1.21729	1.48702	2.18852	1.94783	2.05439	1.71569	1.99729	2.25323	2.01068	2.10322	1.72206	1.10254	2.28019	1.51609	1.28597	0.99904	1.47671	1.64885	1.15591	1.88877	1.08465	1.66849	1.78448	1.05465	1.07629	1.2325	0.81484	2.14996	1.88502	2.39806	1.34804	1.11508	1.55197	1.91191	1.34665	1.68821	1.50604	2.27104	2.14158	1.27611	1.5535	1.74728	1.85927	0.946041	1.41854
PTSD-only	1.25498	2.13858	1.94669	0.872609	1.00752	1.06986	2.20236	1.97451	2.00306	1.52454	1.96449	2.24252	1.9254	1.87448	1.52619	0.997062	2.26657	1.20843	1.28302	0.976037	1.32319	1.4216	1.11718	1.89872	0.731504	1.75294	1.82072	0.930771	0.854076	1.3325	1.19067	2.13234	1.65897	2.43805	1.41069	1.01492	0.847666	1.87376	1.32462	1.38579	1.44634	2.33219	2.15909	1.12672	1.47382	1.34148	1.87124	0.861557	1.02029
PTSD-only	1.27265	2.31353	2.1235	1.01994	1.07091	1.55316	1.98331	1.93779	2.0222	1.65485	2.03939	2.22251	1.94336	2.18798	1.47215	1.10548	2.32041	1.13582	1.1662	0.94483	1.36189	1.69703	1.06586	1.93136	1.21348	1.71889	1.76287	0.993412	1.19122	1.1605	0.815089	2.1113	1.63503	2.39917	1.42719	1.11668	0.852774	1.86621	1.30754	1.76306	1.29183	2.23466	2.06043	1.26455	1.45213	1.81449	1.72339	1.00692	1.1054
PTSD-only	1.37023	2.16311	1.87534	1.5344	1.01521	1.20238	1.97529	1.88012	1.92431	1.62119	1.99042	2.23113	1.84539	1.89458	1.39281	1.07077	2.23552	1.91586	1.49973	0.975125	1.31682	1.31951	0.933587	1.80104	0.733778	1.71389	1.80063	0.831245	0.645825	1.17436	0.652937	2.04138	1.82701	2.38366	1.39309	1.41161	0.820335	1.83918	1.325	1.27637	1.18813	2.21089	2.0304	1.19861	1.53809	1.35985	1.87569	0.668854	1.1107
PTSD-only	1.50941	2.26448	2.09368	0.955807	1.04757	1.48856	2.18632	1.96734	2.03998	1.6139	1.99318	2.2648	2.06491	2.06353	1.6089	1.10269	2.46149	1.06721	1.76299	0.990132	1.30094	1.38577	1.00398	1.76678	1.1246	1.7301	1.78035	1.06541	1.24173	1.34798	0.943381	2.12051	1.75934	2.492	1.36825	1.24304	1.05797	1.9685	1.34747	1.64076	1.55934	2.24085	2.11692	1.42228	1.73283	1.65421	1.70426	0.87173	1.04901
PTSD-only	1.46274	2.31568	2.15913	0.855903	1.27579	1.60162	2.00897	1.89805	1.97433	1.6179	1.90726	2.21275	1.85022	2.26393	1.59731	1.08461	2.26933	1.16389	1.28416	0.850751	1.39927	1.68763	1.02386	1.74785	1.19419	1.72489	1.79713	1.16664	1.2707	1.21269	0.915898	2.08364	1.93185	2.35342	1.44896	1.10156	0.862844	1.85023	1.34451	1.86776	1.35242	2.21326	2.07843	1.11391	1.47986	1.87974	1.66924	1.18003	1.44979
PTSD-only	1.31528	2.1556	2.14893	1.55773	1.13338	1.46977	1.94155	1.90037	2.04002	1.82861	2.11728	2.23882	2.02813	2.03599	1.50364	1.07263	2.28012	1.08535	1.26458	1.0394	1.55368	1.56295	1.17947	1.83867	1.24025	1.4991	1.94656	1.24237	1.26588	1.4067	1.0785	2.13613	1.94802	2.39227	1.48724	1.37583	0.854144	1.90805	1.33188	1.37905	1.58187	2.30219	2.17849	1.09598	1.54701	1.71903	1.89709	0.621965	1.18955
PTSD-only	1.24787	2.32361	2.15729	1.77786	1.20527	1.45838	2.26807	1.94348	2.00948	1.47395	1.93987	2.23407	1.86303	2.12944	1.55857	0.974714	2.34086	1.2054	1.31712	0.86524	1.48988	1.65535	1.00934	1.88687	1.08304	1.6973	1.78642	1.0792	1.25181	1.207	0.962483	2.09748	1.89352	2.36632	1.46721	1.13977	0.727	1.88572	1.33584	1.69922	1.38354	2.24321	2.11921	1.15737	1.37304	1.82153	1.76986	0.666381	1.10843
PTSD-only	1.29328	2.27973	2.06281	1.81748	1.13784	1.39143	2.10879	1.95592	2.01143	1.65095	1.98772	2.28183	2.00849	2.00552	1.55732	1.16385	2.33985	1.00365	1.6029	1.05136	1.59838	1.60074	1.09523	1.80956	1.08253	1.82524	1.84222	1.02787	1.10088	1.33212	1.01351	2.13559	1.85949	2.4052	1.59284	1.2333	0.873877	1.91455	1.35288	1.62664	1.49382	2.31312	2.15019	1.24332	1.473	1.43202	1.85844	0.56711	1.05566
PTSD-only	1.59438	2.20675	1.97586	1.79594	0.998932	1.20668	2.04612	2.06439	2.07394	2.07857	2.06196	2.27286	1.94389	1.82724	1.63759	1.12367	2.31934	1.21464	1.36763	1.04415	1.78913	1.47461	0.961505	1.92432	0.931743	1.80245	1.63858	0.944528	0.879092	1.37686	1.1389	2.1755	1.94411	2.4344	1.54242	1.05521	0.942661	1.98095	1.36555	1.35386	1.53556	2.2965	2.18396	1.24758	1.45702	1.24617	1.95943	0.765465	1.11401
PTSD-only	1.60917	2.20716	2.03309	0.972162	1.14797	1.46358	2.071	1.98001	2.05205	1.75678	2.11328	2.25781	1.97137	1.97563	1.54172	1.1498	2.29715	1.14601	1.3006	0.993259	1.48791	1.54481	0.978973	1.86776	0.930395	1.70974	1.65027	1.08696	1.05722	1.36422	0.857689	2.14067	1.89336	2.41007	1.42608	1.24077	0.936187	1.93848	1.29248	1.54949	1.52689	2.26974	2.16154	1.31914	1.631	1.64979	1.88009	0.978388	1.12797
PTSD-only	1.0829	2.04498	1.76641	0.726589	1.01039	0.63921	2.04497	1.9263	1.99109	1.7136	2.19843	2.25116	1.8236	1.67273	1.369	1.00523	2.1601	0.917119	1.78229	0.83033	1.52912	1.25626	0.89975	1.85753	0.57122	1.64571	1.66931	0.913382	0.0402124	1.24902	0.784288	2.17993	1.57783	2.48254	1.42352	1.04256	0.863186	1.88702	1.29425	1.09286	1.46932	2.24223	2.05577	1.06315	1.40717	0.809732	2.10003	0.764336	0.992904
PTSD-only	1.45953	2.2432	2.05801	0.39913	1.09023	1.36906	2.11103	1.90506	2.00753	1.59458	2.02555	2.23871	1.86952	1.97367	1.60617	0.990743	2.29073	1.10021	1.92379	0.921579	1.44074	1.51873	0.909727	1.8097	0.983058	1.72531	1.72334	0.86458	1.02432	1.33243	0.495032	2.15891	1.92874	2.41622	1.52073	1.06601	0.848965	1.9058	1.27092	1.56468	1.47901	2.22665	2.08308	1.22984	1.46828	1.6207	1.84578	1.34297	1.10863
PTSD-only	1.29939	2.24504	2.02136	1.65569	0.903008	1.06552	1.94549	1.94609	2.0147	1.78969	1.91419	2.21945	1.91504	1.89102	1.59913	1.09875	2.37301	0.923057	1.30091	0.850836	1.45005	1.41753	0.923785	1.87148	0.583855	1.69743	1.72237	0.824752	0.957158	1.14862	0.941739	2.14655	1.85655	2.41333	1.36526	1.07325	0.682077	1.81349	1.24936	1.4828	1.30639	2.24938	2.16405	1.20807	1.55978	1.44584	2.02975	0.909426	1.04733
PTSD-only	1.37775	2.32182	2.17199	0.727881	0.932007	1.16259	2.1203	1.93602	2.01763	1.751	1.96365	2.25037	1.98343	1.96086	1.6373	1.29378	2.41079	0.909717	1.52493	0.962639	1.35042	1.58318	1.09072	1.86829	0.951453	1.6445	1.66884	0.884067	1.39207	1.22162	0.995012	2.09061	1.85662	2.35986	1.48206	1.1032	0.754868	1.8838	1.2847	1.62426	1.42427	2.28479	2.14196	1.17617	1.47294	1.46921	1.87795	0.513846	1.29534
PTSD-only	1.44583	2.32082	2.21368	1.84535	1.30725	1.66926	2.35942	2.07801	2.01284	1.78231	2.10955	2.2673	1.9759	2.22045	1.66097	1.29353	2.41671	1.29767	1.02174	0.973659	1.30384	1.77921	1.21792	1.80565	1.35932	1.72579	1.66214	1.19426	1.43706	1.29963	0.364918	2.13887	1.83344	2.43251	1.45716	1.15076	0.613213	1.97418	1.27308	1.85066	1.41829	2.2654	2.13529	1.27314	1.59556	1.9058	1.77026	0.802007	1.12393
PTSD-only	1.41473	2.35802	2.27001	1.52128	1.18768	1.72123	2.04656	1.91311	1.98104	1.64118	2.10929	2.2497	1.95678	2.26885	1.54682	1.33964	2.26097	1.25908	1.42312	1.03434	1.6495	1.83204	1.26681	1.80746	1.3853	1.73331	1.86655	1.21113	1.31194	1.36882	1.19297	2.09729	1.89404	2.41847	1.65532	1.20016	0.888466	1.88665	1.3213	2.03767	1.45855	2.17829	2.16255	1.21744	1.4362	1.99949	1.82381	1.34922	1.22359
PTSD-only	1.14226	2.29609	2.0555	0.818405	0.956039	1.301	1.96293	1.88337	1.98762	1.60473	1.95847	2.20105	1.90946	2.07942	1.51304	1.26973	2.22159	1.03888	1.15834	0.954903	1.46541	1.48976	1.05744	1.77644	0.923348	1.64966	1.63284	1.04765	0.981719	1.33932	0.731253	2.10491	1.84138	2.39394	1.41162	1.07737	0.839972	1.79171	1.31793	1.65912	1.47593	2.16006	2.06633	1.12197	1.47831	1.65391	1.69078	0.875276	1.12454
PTSD-only	1.26616	2.27889	2.04316	0.961257	1.07683	1.48414	2.19874	1.96563	2.02078	1.58507	1.89307	2.09147	1.93602	2.08632	1.4819	1.37737	2.22899	1.15824	1.47968	0.966059	1.30298	1.49755	1.10125	1.84533	1.00271	1.73799	1.71042	1.09482	1.01349	1.3425	0.978916	2.1218	1.66271	2.44715	1.4379	1.16333	0.882056	1.91003	1.31324	1.7941	1.44203	2.16292	2.14962	1.27015	1.66721	1.70229	1.77902	0.826225	1.20602
PTSD-only	1.05831	2.2704	2.106	1.71284	1.03968	1.14747	2.37624	1.97746	2.03323	1.69372	2.1278	2.26811	1.98375	1.73608	1.58467	1.32197	2.39558	1.57485	1.47725	1.11063	1.37734	1.49207	0.939711	1.88759	1.02823	1.66914	1.76772	0.982145	1.2478	1.33807	0.988712	2.22125	1.90685	2.46745	1.43165	1.15757	0.684285	1.83781	1.30521	1.29276	1.56239	2.20167	2.16094	1.23023	1.60505	1.27838	1.94734	1.06123	1.05642
PTSD-only	1.10935	2.11602	1.90988	1.44414	1.10784	1.13505	2.23908	2.00423	2.01976	1.69698	2.00699	2.24492	1.87982	1.90466	1.58044	1.35487	2.17368	1.9598	1.58558	1.04281	1.61735	1.34865	1.14328	1.82455	0.707247	1.8184	1.76631	1.0665	0.774098	1.28349	0.958969	2.11195	1.80648	2.39509	1.51756	1.14386	0.874084	1.87866	1.37416	1.48729	1.43258	2.19081	2.23256	1.24352	1.63131	1.23139	2.01119	0.866747	1.18602
PTSD-only	1.20954	2.32748	2.15035	0.947512	1.14618	1.5571	2.00019	1.92342	2.01137	1.59166	1.94915	2.15511	1.8895	2.15375	1.5473	1.25893	2.22542	1.13598	1.39721	0.893629	1.58802	1.66184	1.14352	1.74604	1.12262	1.66815	1.80724	1.15809	1.07249	1.30503	1.02096	2.13695	1.32604	2.3898	1.44378	1.18977	0.856632	1.87127	1.32414	1.81858	1.40382	2.22576	2.11271	1.17383	1.56389	1.78473	1.86244	0.77388	1.14669
PTSD-only	1.33622	2.28137	2.01221	1.38986	1.08244	1.39241	2.11139	1.87343	2.05284	1.64104	2.05067	2.22489	1.93975	2.02451	1.50567	1.25562	2.23062	1.39808	1.37575	0.97058	1.41258	1.57732	1.06655	1.82612	1.05823	1.6843	1.60966	1.09486	0.929879	1.32138	0.934328	2.08925	1.9233	2.42737	1.46419	1.14218	0.87293	1.87448	1.34011	1.70391	1.5154	2.29386	2.1193	1.23275	1.55835	1.54372	1.85235	0.879358	1.1661
PTSD-only	1.39645	2.26018	2.02231	1.62929	1.11022	1.52325	1.99992	1.96928	2.05365	1.92854	1.95608	2.20817	1.95299	2.1131	1.61112	1.29092	2.2817	1.09844	1.39188	0.923303	1.49508	1.54417	1.16249	1.76362	1.02436	1.7853	1.7961	1.02592	1.2797	1.30651	0.863444	2.11161	1.86293	2.3811	1.47754	1.12083	0.859917	1.92513	1.31559	1.77765	1.39324	2.26756	2.13778	1.25047	1.55943	1.58022	1.87842	0.927006	1.17275
PTSD-only	1.12966	2.32386	2.11548	0.804159	1.04923	1.4715	2.03649	1.94311	1.99651	1.57118	2.0511	2.23028	1.89606	2.12457	1.69531	1.40655	2.30666	1.0168	1.12701	0.951841	1.29013	1.70057	1.19107	1.78361	1.0776	1.71072	1.79093	1.11651	1.05334	1.37911	0.585622	2.11343	1.58183	2.36845	1.41892	1.10527	0.838134	1.89976	1.29277	1.77046	1.47914	2.24661	2.12479	1.17818	1.4689	1.76376	1.71531	0.757099	1.1552
PTSD-only	1.26146	2.18963	1.98001	0.844377	0.98264	1.25963	2.15474	1.93083	2.03197	1.74486	2.02989	2.2374	1.89478	1.95832	1.57206	1.24715	2.3031	0.945456	1.4618	0.92726	1.66144	1.5001	1.04761	1.73165	0.81193	1.65352	1.79142	1.01753	0.797511	1.37331	0.937989	2.16891	1.81703	2.46491	1.40365	1.16448	0.851197	1.87509	1.29792	1.52494	1.41285	2.23787	2.07462	1.23583	1.51194	1.51071	2.02015	0.865603	1.33193
PTSD-MCI	1.5689	2.3048	2.11649	0.795357	1.12055	1.45861	1.96975	1.97963	2.06367	1.58123	2.05401	2.26473	1.94817	2.16498	1.7772	1.16149	2.48336	1.02472	1.35134	0.897313	1.40152	1.69694	1.0965	1.86707	1.06752	1.79308	1.79326	0.940138	1.08546	1.32657	0.803511	2.07145	2.05207	2.43677	1.51445	1.09562	0.829644	1.94496	1.29731	1.75518	1.36412	2.2418	2.17946	1.28544	1.61136	1.75286	1.95016	0.325403	1.08078
PTSD-MCI	1.33494	2.18431	1.94939	1.55255	1.04387	1.17105	2.0609	1.89816	1.98099	1.60294	1.89529	2.21863	1.91692	1.89769	1.44048	1.11195	2.25398	0.952041	1.44813	0.998378	1.246	1.40381	1.01697	1.89652	0.657482	1.63661	1.72267	0.975518	0.879275	1.28816	0.697126	2.15171	1.91502	2.4565	1.41849	1.07844	0.925178	1.91269	1.32198	1.43599	1.31585	2.17663	2.09243	1.19745	1.49971	1.36169	1.8685	0.548839	1.14243
PTSD-MCI	1.39872	2.25016	2.08109	1.6572	1.13016	1.40169	2.11487	1.97988	1.9801	1.64673	1.88833	2.27406	1.90489	2.07386	1.59728	1.23303	2.30257	1.02826	1.32698	1.33638	1.48427	1.5515	1.06296	1.78919	1.06007	1.79648	1.71827	1.11256	1.05552	1.49099	1.25194	2.10215	1.9733	2.39943	1.43714	1.161	0.903644	1.91515	1.31891	1.6308	1.3543	2.29045	2.16063	1.2018	1.55512	1.74886	1.94097	0.903805	1.17165
PTSD-MCI	1.34905	2.35981	2.19266	1.65554	1.20765	1.67721	2.09367	2.0055	2.02957	1.57774	1.85337	2.15552	1.89805	2.19971	1.79063	1.21694	2.32768	1.12066	1.52075	0.915576	1.5612	1.79015	1.15453	1.86322	1.29554	1.68535	1.75477	1.15497	1.21289	1.24429	0.788147	2.10834	1.91242	2.42497	1.49647	1.18465	0.911624	1.96716	1.32934	1.88781	1.36244	2.2295	2.13861	1.22825	1.5138	1.90152	1.87233	0.828637	1.15491
PTSD-MCI	1.39722	2.10382	1.93819	1.00227	1.00364	1.15739	2.11457	1.92807	2.00747	1.75174	2.16029	2.23989	1.90576	1.83975	1.56544	1.00839	2.27479	0.999074	2.28272	1.7437	1.42895	1.36603	1.02555	1.83452	0.6145	1.57447	1.69679	1.02601	0.739452	1.27766	0.748993	2.07712	1.97333	2.42541	1.49551	1.09163	0.813909	1.94615	1.31331	1.22064	1.39383	2.26995	2.08737	1.24551	1.62562	1.16193	1.99635	1.73777	1.13305
PTSD-MCI	1.30922	2.30088	2.08717	1.55909	1.1394	1.43331	2.13709	1.87522	2.03509	1.50673	2.04055	2.2469	1.9774	2.14189	1.58964	1.10801	2.34331	1.18831	1.37294	0.918317	1.63496	1.66924	1.07798	1.80588	1.00186	1.77511	1.67412	1.04405	1.02027	1.23781	0.674009	2.09059	1.90924	2.40475	1.46756	1.14799	0.847846	1.89628	1.30397	1.72759	1.42445	2.27117	2.15516	1.26148	1.49383	1.77583	1.75326	0.645043	1.06877
PTSD-MCI	0.934468	2.20078	1.97379	0.803705	1.04117	0.929402	2.25501	1.91055	1.97681	1.71362	2.0906	2.28252	1.96771	1.71857	1.70229	1.03064	2.36156	0.933489	1.144	0.982997	1.46392	1.3455	1.42919	1.84864	0.594627	1.78323	1.79177	1.03765	0.996374	1.25721	1.30705	2.10748	1.66957	2.40869	1.48522	1.07376	0.810033	1.91822	1.29966	1.25972	1.39284	2.24576	2.14022	1.20394	1.60479	0.97795	1.98291	0.916982	1.05774
PTSD-MCI	1.20851	2.27454	2.1104	0.739771	1.11413	1.50176	2.10752	1.94701	1.99305	1.77305	2.01711	2.23753	1.86221	2.14731	1.54904	1.05979	2.31445	1.03686	1.82024	0.895577	1.33208	1.61605	0.990197	1.82518	1.15514	1.65684	1.81164	1.01377	1.04101	1.27939	0.745972	2.07604	1.85418	2.345	1.45239	1.03733	0.831008	1.86844	1.29768	1.67666	1.31838	2.3309	2.06634	1.09845	1.48553	1.73575	1.99707	0.762801	1.0753
PTSD-MCI	1.27797	2.16124	1.84821	1.3962	0.765188	0.351842	1.90139	1.87552	1.94689	1.70967	1.88359	2.21848	1.90278	1.54871	1.48755	1.09326	2.27941	0.727537	0.949531	0.934398	1.44172	1.29191	0.856892	1.85156	0.768095	1.62211	1.70538	0.93829	0.666491	1.19995	0.955513	2.10579	1.93102	2.38283	1.26382	1.10913	0.747039	1.88857	1.19153	1.20771	1.38406	2.22942	2.12341	1.23802	1.45971	0.544581	1.76709	0.760101	1.26554
PTSD-MCI	1.19935	2.28763	2.13222	0.861853	1.02612	1.26236	2.08246	1.89477	1.98349	1.60997	1.88826	2.23677	1.89606	2.0972	1.46612	1.35663	2.31673	1.2114	1.09804	1.31708	1.30677	1.41892	1.14524	1.8451	1.12787	1.63571	1.81315	0.97686	1.07909	1.15107	1.02475	2.05367	1.79766	2.33606	1.35361	1.06637	0.947273	1.87783	1.26184	1.69483	1.34776	2.22917	2.02225	1.05659	1.46971	1.67442	1.76952	0.731967	1.20075
PTSD-MCI	1.63182	2.14533	1.93851	1.74704	1.07767	1.1055	2.22939	1.98185	2.0364	1.74685	2.16414	2.27355	1.97294	1.71877	1.59606	1.07411	2.32513	0.978068	1.3847	1.04059	1.63104	1.29371	1.0315	1.90566	0.846675	1.72639	1.82832	0.931584	0.937874	1.26989	1.37681	2.14388	1.69945	2.40329	1.49456	1.24482	0.708416	1.90181	1.2809	1.07517	1.5298	2.31093	2.27449	1.16834	1.43664	0.993718	1.80724	0.970813	1.06559
PTSD-MCI	1.35159	2.21647	2.00171	1.67923	0.915216	1.18974	2.31562	1.94375	2.0314	1.62013	2.12921	2.2452	1.94756	1.91174	1.62936	1.15758	2.38595	0.949283	1.01221	0.863978	1.19011	1.63762	0.874164	1.84138	0.850595	1.62231	1.8258	1.02807	1.01494	1.28123	0.70504	2.15751	1.9545	2.442	1.40832	1.09115	0.652469	1.95721	1.31112	1.36829	1.4916	2.27321	2.13278	1.21602	1.51553	1.42857	1.87783	0.850038	1.06777
PTSD-MCI	1.38009	2.194	1.9893	1.92346	1.0477	1.34143	2.05156	2.0021	2.02632	1.61365	2.15364	2.25498	1.97693	1.94866	1.58369	1.35328	2.35349	0.983067	1.60751	1.21874	1.50053	1.41446	1.02187	1.88179	0.8833	1.69394	1.71581	0.9309	1.01019	1.33799	0.824057	2.29078	1.64855	2.44015	1.39836	1.17909	0.846242	1.90085	1.32752	1.40512	1.49142	2.22375	2.16933	1.25455	1.62549	1.41213	2.05757	1.11362	1.1091
PTSD-MCI	1.06197	2.28095	2.08821	1.57956	1.01406	1.59732	2.07674	1.85845	1.99866	1.50389	1.92902	2.19446	1.868	2.14228	1.60746	1.08304	2.23017	1.07782	1.22477	1.01078	1.81176	1.70066	1.01979	1.75971	1.11639	1.54308	1.62517	1.16626	1.2417	1.58705	0.706669	2.11117	1.5606	2.44015	1.71445	1.18841	0.85324	1.86626	1.257	1.79071	1.35735	2.17276	2.03998	1.19002	1.42835	1.81684	1.78397	0.632071	1.76524
PTSD-MCI	1.16097	2.24914	2.08357	0.88175	1.10815	1.38457	1.9502	1.88551	2.01427	1.57035	2.03164	2.2301	1.86907	2.05635	1.50474	0.922185	2.33013	0.953656	1.98686	0.912239	1.56126	1.54275	1.01077	1.84807	1.09798	1.62339	1.66884	0.993346	0.984299	1.16489	0.935454	2.10939	1.57607	2.39167	1.36767	1.11663	0.816195	1.86492	1.25822	1.59652	1.35948	2.26042	2.10052	1.16154	1.54027	1.64753	1.91891	0.509758	1.06183
PTSD-MCI	1.20009	2.0922	1.99841	1.66677	1.1194	1.24789	1.87862	1.87643	2.05357	1.73749	2.00688	2.18536	1.90589	1.98978	1.39995	1.08069	2.2456	1.08987	1.21429	1.12969	1.63059	1.46084	1.0557	1.83688	1.00651	1.56329	1.72942	1.23788	1.04168	1.17531	1.10853	2.09883	1.92855	2.41985	1.4351	1.36918	0.751984	1.88642	1.25534	1.1669	1.46095	2.26908	2.16941	1.15259	1.50325	1.53448	1.82367	0.976067	1.18377
PTSD-MCI	1.41714	2.16467	1.93472	1.93083	1.1433	1.09738	2.32572	1.97753	2.078	1.68719	2.13109	2.27379	1.95108	1.82755	1.57146	1.20122	2.29847	0.962129	1.20216	1.08914	1.32838	1.21487	0.886531	1.88163	0.647846	1.79585	1.83329	0.886949	0.66313	1.31942	1.40697	2.09919	1.64513	2.46261	1.42973	1.0531	0.938798	1.93048	1.31792	1.25208	1.4933	2.23741	2.22081	1.15493	1.50674	1.36576	1.68415	1.0915	1.13648
PTSD-MCI	1.23078	2.19119	1.90407	1.88762	0.833047	1.15212	1.94052	1.90282	1.956	1.60581	2.17853	2.23964	1.85584	1.87527	1.4434	0.986209	2.18138	0.924117	1.38662	0.898631	1.40826	1.42718	1.02144	1.70098	0.853927	1.62831	1.67256	0.850492	0.756313	1.21041	0.571473	2.07847	1.78213	2.42621	1.23551	1.14395	0.778145	1.86336	1.20315	1.43954	1.23718	2.20071	2.03	1.12476	1.40413	1.30265	1.78473	0.589844	1.11339
PTSD-MCI	1.24301	2.32448	2.15371	0.974176	1.13138	1.6178	1.97369	1.91228	2.07453	1.71811	1.87268	2.20289	1.86946	2.17383	1.61179	1.11527	2.29237	1.38525	1.53207	0.950072	1.55418	1.66973	1.03422	1.75944	1.17692	1.75477	1.73689	1.06466	1.26492	1.11377	0.579412	2.08166	1.25379	2.35212	1.41106	1.03597	0.760261	1.83918	1.27862	1.80534	1.36635	2.19458	2.09003	1.15542	1.48951	1.80237	1.74984	0.699924	1.12224
PTSD-MCI	1.33969	2.24129	2.08313	0.918431	1.19368	1.53086	1.94264	2.00279	2.05458	1.67186	2.02864	2.27121	1.92219	2.10878	1.6295	1.0989	2.37632	1.03035	1.37181	0.870313	1.6104	1.49222	1.02294	1.84649	1.17066	1.75517	1.7961	1.07994	1.08549	1.48636	1.16859	2.14507	1.93423	2.45709	1.4598	1.15018	0.678525	1.92065	1.31978	1.63499	1.36122	2.27302	2.22318	1.31076	1.56918	1.69754	1.72118	1.08108	0.987725
PTSD-MCI	1.33003	2.29451	2.10514	0.911967	0.920487	1.49383	2.07681	1.89467	2.02354	1.74439	1.98118	2.23166	1.90612	2.16727	1.45552	0.998942	2.29273	1.01386	1.2345	0.829843	1.29976	1.49436	1.07387	1.84119	1.18877	1.67089	1.76754	1.05123	1.11617	1.27122	1.07845	2.06764	1.8531	2.3593	1.37082	1.0328	0.732731	1.84506	1.21248	1.68473	1.30893	2.26873	2.01227	1.02673	1.35719	1.76906	1.91478	0.888307	1.00127
PTSD-MCI	1.20279	2.32616	2.14173	0.719491	1.11593	1.48863	2.06942	1.98245	2.05463	1.79059	2.03503	2.25533	1.91563	2.14883	1.63543	1.26691	2.30902	1.13969	1.41623	1.03983	1.56095	1.70351	1.13658	1.84805	1.07576	1.77075	1.77165	1.18648	1.11701	1.31029	1.07955	2.12751	1.88831	2.43218	1.53798	1.157	0.879817	1.94449	1.33493	1.82726	1.42284	2.23303	2.19678	1.22106	1.60639	1.8058	1.85803	0.845756	1.59377
PTSD-MCI	1.08697	2.30613	2.1158	1.66837	1.36911	1.61445	2.26073	1.95316	2.00116	1.66298	2.10407	2.227	1.94606	2.10986	1.60649	1.24872	2.23609	1.15731	1.22694	1.03507	1.74436	1.7006	1.15721	1.81431	1.11144	1.85737	1.83666	1.08389	1.07407	1.35693	1.37268	2.1302	1.83412	2.4077	1.47926	1.13475	0.833801	1.86587	1.29883	1.79152	1.4514	2.20669	2.14684	1.17693	1.58145	1.79429	1.94454	1.39599	1.1464
PTSD-MCI	1.21048	2.36647	2.18764	1.4579	1.14178	1.65404	2.04828	1.87794	2.01068	1.6528	2.00377	2.21552	1.86158	2.23185	1.63695	1.32077	2.34863	1.12693	1.40831	0.993367	1.36221	1.8077	1.16513	1.7193	1.2037	1.70163	1.77981	1.18424	1.11742	1.3038	1.19936	2.14265	1.30919	2.37408	1.44751	1.23577	0.86377	1.88115	1.33125	1.95784	1.4646	2.14586	2.11001	1.20087	1.46078	1.89974	1.95436	0.783283	1.23319
PTSD-MCI	1.25716	2.3146	2.18754	1.60452	1.09849	1.62781	2.31758	1.99229	2.07063	1.84106	2.1197	2.2748	1.94528	2.10688	1.63893	1.38753	2.35336	1.43317	1.71937	1.03118	1.61025	1.75135	1.14734	1.7971	1.10312	1.64199	1.65783	1.79248	1.17336	1.44483	1.22322	2.15548	1.93769	2.48588	1.45217	1.23693	0.857736	1.97154	1.32002	1.86378	1.45381	2.22593	2.16287	1.27779	1.55241	1.86484	1.98973	0.964082	1.20796
PTSD-MCI	1.26029	2.36118	2.11915	0.862331	1.11748	1.60803	2.4293	1.93601	2.05349	1.64364	1.83129	2.2309	1.90404	2.19731	1.63039	1.29754	2.24329	1.13017	1.62077	1.14206	1.34515	1.79514	1.14287	1.83731	1.27962	1.77413	1.79357	1.10075	1.07321	1.69604	0.823877	2.05882	0.944478	2.41515	1.43461	1.1935	0.887207	1.87822	1.34323	1.89262	1.43928	2.19353	2.17247	1.24409	1.57764	1.58845	1.85072	1.07176	1.19233
PTSD-MCI	1.51918	2.28042	2.06973	0.846067	1.06082	1.24403	2.2019	2.02058	2.02679	1.56665	2.00618	2.23194	1.90724	1.88899	1.6498	1.31657	2.31301	1.06495	1.53041	0.905528	1.61573	1.60489	1.08017	1.92711	0.808291	1.81721	1.86053	1.01894	0.996154	1.31485	1.05483	2.11899	1.83909	2.43341	1.47417	1.18983	0.849253	1.89863	1.32142	1.52128	1.43468	2.24853	2.20344	1.1935	1.55563	1.36944	1.98074	1.42769	1.2871
PTSD-MCI	1.2288	2.30083	2.09039	0.905227	1.05492	1.39041	2.1494	1.94973	1.97826	1.61408	2.05812	2.25817	1.91473	2.06906	1.60754	1.25968	2.30719	1.06824	1.47335	0.930156	1.37748	1.60189	1.09949	1.8792	1.00001	1.75008	1.79137	1.06819	1.00963	1.2981	1.27133	2.13834	1.80368	2.44169	1.4662	1.15886	0.846667	1.8879	1.30141	1.70756	1.51379	2.23901	2.21654	1.2256	1.62906	1.68918	1.92105	1.22513	1.43542
PTSD-MCI	1.33224	2.14408	1.91602	0.79042	0.999573	1.2064	2.00706	1.89845	2.03913	1.79816	1.93175	2.22438	1.91168	1.85648	1.49762	1.19746	2.26287	0.999816	1.31677	0.996624	1.62403	1.46936	1.05309	1.8445	0.771542	1.6478	1.86717	1.02546	0.802001	1.32227	1.10333	2.0491	1.86949	2.41796	1.41882	1.12786	0.830413	1.91229	1.36534	1.50544	1.39484	2.2407	2.13246	1.20453	1.65519	1.27995	1.77153	0.845346	1.17751
PTSD-MCI	1.2837	2.14704	1.90163	0.796466	0.941917	1.06929	2.0709	1.8577	2.01188	1.75882	1.98903	2.24475	1.9857	1.67442	1.47799	1.34717	2.22042	0.982942	1.53815	0.97945	1.41922	1.34161	1.02693	1.82373	0.556079	1.72654	1.87008	1.06368	0.792275	1.34174	1.17585	2.12075	1.65225	2.42105	1.51188	1.17614	0.767357	1.8391	1.32392	1.00439	1.42571	2.25092	2.05297	1.10218	1.40395	0.960146	1.76524	1.39466	1.12776
PTSD-MCI	1.27217	2.16551	1.88323	0.984934	1.02736	1.15678	2.18825	1.92523	2.02641	1.6268	1.91254	2.24159	1.93352	1.85631	1.52111	1.35374	2.24725	1.07536	1.30122	1.01574	1.50798	1.31663	1.15418	1.79214	0.605338	1.70985	1.72979	1.04948	0.92712	1.30699	1.07003	2.01436	1.80345	2.41386	1.42987	1.23484	0.961347	1.90553	1.34967	1.45849	1.37102	2.24507	2.10893	1.26795	1.47935	1.24179	1.85805	0.963464	1.21656
PTSD-MCI	1.1996	2.25642	2.04695	0.749739	0.943871	1.08117	2.15896	1.81342	1.95496	1.44375	1.90309	2.21392	1.86873	1.76974	1.16564	1.29001	2.3357	1.09206	1.2966	0.926557	1.3388	1.59812	1.00184	1.75544	0.768363	1.65633	1.79806	1.06411	1.01813	1.23673	0.958906	2.05729	1.75644	2.38284	1.37936	1.08612	0.842365	1.83517	1.32257	1.21481	1.36328	2.22414	2.13907	1.14538	1.51318	1.10893	1.61317	0.809321	1.34439
PTSD-MCI	1.24682	2.17898	2.02013	0.92096	1.05071	1.32574	2.27539	1.91321	1.90119	1.73478	2.0692	2.24552	1.98513	1.88814	1.73213	1.27231	2.29416	1.12572	1.29952	0.974879	1.76127	1.50644	1.12455	1.81391	0.943212	1.75473	1.81158	1.08775	0.945355	1.417	0.888208	2.18898	1.81966	2.44766	1.59893	1.15478	0.857723	1.89887	1.36064	1.41492	1.58125	2.24368	2.2296	1.1252	1.66236	1.39736	1.84426	1.09269	1.29139
PTSD-MCI	1.26891	2.32367	2.11111	1.44626	1.04645	1.42271	2.12685	1.89286	2.00802	1.81104	1.99699	2.23461	1.89057	2.10343	1.5658	1.23221	2.27865	1.15961	1.62468	0.925382	1.55435	1.73087	1.07764	1.84164	1.14923	1.72815	1.65263	1.09175	1.04524	1.3336	1.10662	2.16973	1.63069	2.40928	1.40292	1.15184	0.847642	1.86871	1.25916	1.78205	1.47859	2.23077	2.1467	1.18943	1.54957	1.75884	1.84248	1.67459	1.17941
[truncated: 227 more columns]
