# Supplementary material for: Molecular linkage between post-traumatic stress disorder and cognitive impairment: a targeted proteomics study of World Trade Center responders
Source: Transl Psychiatry. 2020 Aug 4;10:269. doi: 10.1038/s41398-020-00958-4 (PMC7403297; doi:10.1038/s41398-020-00958-4)
Supplement: Supplementary file 7 — Supplementary Table 4 [file 41398_2020_958_MOESM7_ESM.xlsx]

## Sheet: Mehta.Childhood.Trauma
Gene

## Sheet: Neylan.Assault.Trauma
Gene

## Sheet: Segman.Emergency.Room.Trauma
Gene

## Sheet: Mehta.Interpersonal.Trauma
Gene

## Sheet: Neylan.Combat.Trauma
Gene

## Sheet: Breen.Combat.Trauma
Gene
