# Supplementary material for: Molecular linkage between post-traumatic stress disorder and cognitive impairment: a targeted proteomics study of World Trade Center responders
Source: Transl Psychiatry. 2020 Aug 4;10:269. doi: 10.1038/s41398-020-00958-4 (PMC7403297; doi:10.1038/s41398-020-00958-4)
Supplement: Supplementary file 8 — Supplementary Table 6 [file 41398_2020_958_MOESM8_ESM.xlsx]

## Sheet: PTSDMCI
Protein

## Sheet: PTSDonly
Protein

## Sheet: MCIonly
Protein
